# Supplementary material for: Induction of necrosis symptoms by potato virus X in AGO2-silenced tomato plants associates with reduced transcript accumulation of copper chaperon for superoxide dismutase gene
Source: Virus Res. 2024 Jul 18;348:199436. doi: 10.1016/j.virusres.2024.199436 (PMC11315226; doi:10.1016/j.virusres.2024.199436)
Supplement: Supplementary file 1 [file mmc1.xlsx]

## Sheet: hpAGO2-PVXUK3
	hpAGO2_mock	hpAGO2_PVXUK3	M	A	S
1	0	0	0	-3	0
sly-miR396a-5p	85214.4	48660.8	-0.808335	15.9746	0
4	9.36391	6.3311	-0.55558	2.96845	0
5	1.87278	3.16555	0.719929	1.35836	0
7	14.9823	6.3311	-1.22651	3.30392	0
9	0	0	0	-3	0
10	0	0	0	-3	0
11	0	0	0	-3	0
12	0	0	0	-3	0
13	1.87278	0	-3.9984	-1.0008	0
sly-miR6026	809.042	1459.32	0.850909	10.0857	0
15	0	0	0	-3	0
16	0	0	0	-3	0
17	41.2012	648.937	3.97323	7.3556	0
18	5.61835	6.3311	0.168771	2.60628	0
19	0	0	0	-3	0
20	0	9.49665	6.26628	0.133142	0
21	0	0	0	-3	0
22	0	15.8277	6.99573	0.497866	0
23	58.0562	129.787	1.15891	6.44194	0
24	0	3.16555	4.71833	-0.640836	0
25	0	9.49665	6.26628	0.133142	0
26	0	0	0	-3	0
27	0	0	0	-3	0
28	24.3462	85.4698	1.80644	5.51623	0
29	0	0	0	-3	0
30	0	0	0	-3	0
31	0.936391	0	-3.08596	-1.45702	0
33	0	0	0	-3	0
34	1.87278	6.3311	1.69226	1.84453	0
sly-miR403-3p	3173.43	7163.64	1.17462	12.2192	0
37	0.936391	3.16555	1.63237	0.902142	0
38	0	0	0	-3	0
39	4.68195	0	-5.26512	-0.367438	0
41	2.80917	0	-4.55295	-0.723523	0
42	0	0	0	-3	0
43	4.68195	6.3311	0.425539	2.47789	0
44	0.936391	3.16555	1.63237	0.902142	0
45	0	6.3311	5.69066	-0.154669	0
46	0	0	0	-3	0
47	10.3003	18.9933	0.874865	3.81945	0
48	53.3743	94.9665	0.829796	6.15635	0
sly-miR166a	9806.82	9275.06	-0.0804285	13.2194	0
sly-miR9476-3p	6.55474	94.9665	3.83145	4.65552	0
51	4.68195	6.3311	0.425539	2.47789	0
sly-miR164a-5p	3409.4	1427.66	-1.25579	11.1075	0
53	0	0	0	-3	0
54	165.741	136.119	-0.283832	7.23196	0
55	0	0	0	-3	0
56	24.3462	120.291	2.29887	5.76245	0
57	45.8832	69.6421	0.600657	5.82415	0
sly-miR166c-3p	17022.7	13491.6	-0.335395	13.8875	0
sly-miR394-5p	7334.75	5808.78	-0.336506	12.6723	0
61	5.61835	9.49665	0.744392	2.89409	0
62	0	47.4832	8.57314	1.28657	0
sly-miR5304	30.9009	53.8143	0.797864	5.35433	0
64	0	0	0	-3	0
66	1.87278	3.16555	0.719929	1.35836	0
68	0	0	0	-3	0
69	1.87278	6.3311	1.69226	1.84453	0
70	1410.2	1405.5	-0.00481708	10.4594	0
sly-miR160a	152.632	259.575	0.76561	7.6379	0
73	0	0	0	-3	0
74	0	0	0	-3	0
75	0.936391	0	-3.08596	-1.45702	0
76	0	0	0	-3	0
81	0	0	0	-3	0
82	29.0281	18.9933	-0.608697	4.56123	0
sly-miR156a	68437.1	77074.8	0.171481	16.1482	0
84	17.7914	6.3311	-1.47255	3.42694	0
sly-miR167b-5p	646.11	449.508	-0.523311	9.07426	0
86	6.55474	12.6622	0.936837	3.20821	0
88	0	6.3311	5.69066	-0.154669	0
sly-miR171b-3p	106.749	63.311	-0.752532	6.3635	0
90	0	0	0	-3	0
91	9.36391	28.4899	1.59245	4.04247	0
92	9.36391	22.1588	1.23168	3.86208	0
93	1.87278	0	-3.9984	-1.0008	0
94	0	0	0	-3	0
sly-miR171a	967.292	959.161	-0.0121763	9.91191	0
96	2.80917	18.9933	2.70393	2.90492	0
97	0.936391	0	-3.08596	-1.45702	0
98	0	0	0	-3	0
99	0	3.16555	4.71833	-0.640836	0
100	7.49113	60.1454	2.98432	4.42122	0
sly-miR169a	0	0	0	-3	0
102	0	12.6622	6.67663	0.338314	0
105	0	0	0	-3	0
106	0.936391	18.9933	4.17093	2.17142	0
107	0	0	0	-3	0
108	11.2367	18.9933	0.750776	3.88149	0
110	0	0	0	-3	0
112	0	3.16555	4.71833	-0.640836	0
113	16.855	72.8076	2.10272	5.13713	0
114	0.936391	0	-3.08596	-1.45702	0
115	49.6287	22.1588	-1.15881	5.05733	0
116	1.87278	0	-3.9984	-1.0008	0
117	7.49113	15.8277	1.06667	3.4624	0
118	0	0	0	-3	0
119	17.7914	53.8143	1.59005	4.95824	0
120	91.7663	75.9732	-0.272067	6.38582	0
sly-miR399	38.392	18.9933	-1.01054	4.76215	0
127	46.8195	386.197	3.04077	7.07327	0
130	0	0	0	-3	0
131	0	0	0	-3	0
132	15.9186	53.8143	1.74934	4.8786	0
134	0	0	0	-3	0
136	0	0	0	-3	0
137	44.0104	28.4899	-0.625167	5.15128	0
138	0	0	0	-3	0
139	1.87278	0	-3.9984	-1.0008	0
143	0	0	0	-3	0
144	0	0	0	-3	0
145	0	0	0	-3	0
146	0	0	0	-3	0
147	0	0	0	-3	0
sly-miR319c-3p	12978.4	6017.71	-1.10881	13.1094	0
149	11.2367	22.1588	0.97182	3.99202	0
150	0.936391	101.298	6.57828	3.3751	0
sly-miR169d	0.936391	0	-3.08596	-1.45702	0
153	0.936391	0	-3.08596	-1.45702	0
154	0	0	0	-3	0
sly-miR162	13783.7	16470.3	0.256908	13.8791	0
sly-miR482a	942.946	1335.86	0.502468	10.1325	0
157	0	0	0	-3	0
158	0	3.16555	4.71833	-0.640836	0
159	0	0	0	-3	0
160	4.68195	37.9866	2.98703	3.75864	0
sly-miR159	465479	357321	-0.381496	18.6376	0
164	547.789	341.879	-0.679934	8.75784	0
165	5.61835	0	-5.52189	-0.239054	0
166	0	0	0	-3	0
167	6.55474	6.3311	-0.0491289	2.71523	0
168	0	9.49665	6.26628	0.133142	0
169	522.506	971.823	0.895087	9.47719	0
sly-miR6025	79.5932	107.629	0.434755	6.53422	0
sly-miR5300	673.265	1418.17	1.07464	9.93262	0
172	308.073	11142.7	5.17612	10.8558	0
173	0	0	0	-3	0
174	48.6923	53.8143	0.143944	5.68129	0
175	0.936391	0	-3.08596	-1.45702	0
176	0	0	0	-3	0
177	1.87278	6.3311	1.69226	1.84453	0
178	0	0	0	-3	0
179	1.87278	0	-3.9984	-1.0008	0
sly-miR172c	0	0	0	-3	0
181	0	0	0	-3	0
sly-miR5303	65.5474	66.4765	0.0202687	6.04735	0
184	28.0917	9.49665	-1.5522	4.04238	0
185	0	6.3311	5.69066	-0.154669	0
186	2.80917	9.49665	1.71333	2.40962	0
187	0	0	0	-3	0
188	0	0	0	-3	0
sly-miR10534	50.5651	94.9665	0.907611	6.11744	0
190	0	0	0	-3	0
192	1.87278	6.3311	1.69226	1.84453	0
193	0	0	0	-3	0
194	66.4838	63.311	-0.0704107	6.02243	0
196	0.936391	3.16555	1.63237	0.902142	0
sly-miR482e-3p	9961.33	10319.7	0.050989	13.3076	0
198	9.36391	9.49665	0.0200414	3.25626	0
199	0	0	0	-3	0
201	0.936391	31.6555	4.90411	2.53801	0
203	0	9.49665	6.26628	0.133142	0
208	6.55474	0	-5.73979	-0.130104	0
212	0	0	0	-3	0
213	0.936391	9.49665	3.18033	1.67612	0
214	23.4098	12.6622	-0.880094	4.11667	0
215	14.9823	60.1454	1.99621	4.91527	0
216	14.0459	237.416	4.06718	5.85844	miRNA398a
217	0	0	0	-3	0
219	386.729	53.8143	-2.84238	7.17446	0
220	0	0	0	-3	0
221	0	0	0	-3	0
223	35.5829	69.6421	0.966305	5.64132	0
224	0	0	0	-3	0
225	7.49113	3.16555	-1.21073	2.32369	0
226	42.1376	82.3043	0.963775	5.8832	0
227	0	0	0	-3	0
228	0	0	0	-3	0
231	588.99	3083.24	2.38789	10.3963	0
232	0.936391	9.49665	3.18033	1.67612	0
233	0	0	0	-3	0
234	4.68195	3.16555	-0.546795	1.99173	0
sly-miR172d	313.691	167.774	-0.902324	7.84261	0
237	5.61835	3.16555	-0.803563	2.12011	0
238	5.61835	25.3244	2.14767	3.59573	0
239	0	0	0	-3	0
240	0	3.16555	4.71833	-0.640836	0
sly-miR9479-5p	6.55474	12.6622	0.936837	3.20821	0
sly-miR172a	750.986	778.725	0.0523202	9.57904	0
244	7.49113	0	-5.92906	-0.0354712	0
245	2.80917	0	-4.55295	-0.723523	0
247	0	0	0	-3	0
sly-miR319b	1835.33	1171.25	-0.647928	10.518	0
250	57.1198	47.4832	-0.265935	5.70611	0
251	0	3.16555	4.71833	-0.640836	0
sly-miR391	99.2574	1465.65	3.88253	8.57618	0
255	61.8018	177.271	1.51834	6.71166	0
256	0	6.3311	5.69066	-0.154669	0
257	0	0	0	-3	0
258	0	3.16555	4.71833	-0.640836	0
259	0	0	0	-3	0
261	462.577	588.792	0.347981	9.02793	0
sly-miR482d-3p	637.682	883.188	0.469804	9.55188	0
sly-miR482b	3995.58	7879.05	0.979595	12.454	0
sly-miR482c	185.405	170.94	-0.117114	7.47695	0
265	7.49113	15.8277	1.06667	3.4624	0
266	0	0	0	-3	0
267	0	0	0	-3	0
268	13.1095	15.8277	0.269504	3.86098	0
272	0	0	0	-3	0
273	0	34.821	8.12706	1.06353	0
275	0	82.3043	9.36508	1.68254	0
276	0	0	0	-3	0
278	0	0	0	-3	0
279	145.141	123.456	-0.233231	7.06593	0
sly-miR167a	49680.2	42725.4	-0.217577	15.4916	0
282	1.87278	3.16555	0.719929	1.35836	0
283	70.2293	164.609	1.22742	6.75028	0
284	0	15.8277	6.99573	0.497866	0
285	0.936391	3.16555	1.63237	0.902142	0
290	0	18.9933	7.25688	0.628441	0
sly-miR396b	82354.6	34982.5	-1.23521	15.712	0
292	11.2367	0	-6.50611	0.253053	0
294	0	0	0	-3	0
sly-miR9473-5p	107.685	113.96	0.0816155	6.79315	0
296	0	0	0	-3	0
297	0	0	0	-3	0
298	39.3284	101.298	1.36216	5.98316	0
299	0	0	0	-3	0
sly-miR5302b-5p	0.936391	3.16555	1.63237	0.902142	0
303	2.80917	0	-4.55295	-0.723523	0
304	2.80917	0	-4.55295	-0.723523	0
305	1.87278	3.16555	0.719929	1.35836	0
306	0	0	0	-3	0
307	0.936391	6.3311	2.60471	1.38831	0
309	0	0	0	-3	0
310	14.9823	63.311	2.07006	4.9522	0
312	0	0	0	-3	0
313	17.7914	47.4832	1.40993	4.86818	0
315	0	0	0	-3	0
316	0	0	0	-3	0
sly-miR171e	420.44	709.083	0.753881	9.09312	0
320	0	0	0	-3	0
321	0	0	0	-3	0
322	7.49113	0	-5.92906	-0.0354712	0
323	198.515	300.727	0.598899	7.93346	0
325	988.829	1294.71	0.388793	10.1442	0
sly-miR397-5p	5.61835	6.3311	0.168771	2.60628	0
327	14.0459	9.49665	-0.558572	3.54557	0
328	0	0	0	-3	0
329	45.8832	44.3177	-0.0499438	5.49885	0
330	0.936391	0	-3.08596	-1.45702	0
sly-miR9470-3p	605.845	880.023	0.538499	9.51235	0
sly-miR10537	4.68195	91.8009	4.25728	4.39376	0
333	0	0	0	-3	0
sly-miR168a-5p	4564.91	21392.8	2.22844	13.2706	0
335	0	0	0	-3	0
336	15.9186	6.3311	-1.31327	3.3473	0
337	0	25.3244	7.66956	0.83478	0
339	4.68195	189.933	5.30517	4.91771	0
341	0	3.16555	4.71833	-0.640836	0
343	0	3.16555	4.71833	-0.640836	0
344	0.936391	9.49665	3.18033	1.67612	0
345	11.2367	22.1588	0.97182	3.99202	0
346	4.68195	3.16555	-0.546795	1.99173	0
347	0	0	0	-3	0
349	0	0	0	-3	0
350	0.936391	6.3311	2.60471	1.38831	0
sly-miR156d-5p	1036.58	1946.81	0.909194	10.4724	0
352	1.87278	0	-3.9984	-1.0008	0
sly-miR156e-5p	272.49	446.342	0.711691	8.44657	0
sly-miR1919c-5p	9583.96	10281.7	0.101384	13.2771	0
sly-miR1919a	910.172	8610.29	3.24167	11.451	0
sly-miR169e-5p	0	3.16555	4.71833	-0.640836	0
sly-miR9472-5p	8.42752	91.8009	3.42605	4.80937	0
367	5.61835	72.8076	3.6666	4.35519	0
370	0	22.1588	7.47793	0.738963	0
372	7.49113	25.3244	1.7405	3.79931	0
373	0	0	0	-3	0
374	193.833	183.602	-0.0781815	7.56051	0
375	6.55474	28.4899	2.09891	3.78924	0
377	74.9113	193.098	1.36461	6.91182	0
sly-miR159b	1.87278	0	-3.9984	-1.0008	0
382	0.936391	3.16555	1.63237	0.902142	0
sly-miR1918	35.5829	18.9933	-0.901288	4.70753	0
386	0	3.16555	4.71833	-0.640836	0
387	0	0	0	-3	0
388	0	22.1588	7.47793	0.738963	0
389	0	6.3311	5.69066	-0.154669	0
390	0.936391	0	-3.08596	-1.45702	0
391	0	3.16555	4.71833	-0.640836	0
392	64.611	72.8076	0.171997	6.10249	0
393	4.68195	25.3244	2.40444	3.46734	0
394	0	0	0	-3	0
395	0.936391	3.16555	1.63237	0.902142	0
396	0.936391	0	-3.08596	-1.45702	0
398	0	0	0	-3	0
sly-miR390b-5p	372.684	756.566	1.02127	9.05293	0
401	5.61835	25.3244	2.14767	3.59573	0
402	4.68195	75.9732	3.98467	4.25746	0
403	0	0	0	-3	0
404	5.61835	15.8277	1.47384	3.25881	0
405	0.936391	0	-3.08596	-1.45702	0
406	0	0	0	-3	0
410	0	6.3311	5.69066	-0.154669	0
411	7.49113	18.9933	1.32782	3.59297	0
412	0	0	0	-3	0
413	0	0	0	-3	0
416	0	0	0	-3	0
417	0	0	0	-3	0
418	0	0	0	-3	0
419	0	0	0	-3	0
420	29.9645	53.8143	0.842077	5.33223	0
421	278.108	471.667	0.761856	8.50108	0
422	2.80917	9.49665	1.71333	2.40962	0
423	3.74556	63.311	4.03469	3.96989	0
425	0.936391	0	-3.08596	-1.45702	0
sly-miR477-5p	121.731	85.4698	-0.50958	6.67424	0
427	4.68195	0	-5.26512	-0.367438	0
428	0	0	0	-3	0
429	0.936391	3.16555	1.63237	0.902142	0
431	0	0	0	-3	0
433	0	0	0	-3	0
435	207.879	433.68	1.06044	8.23068	0
436	0	0	0	-3	0
437	1.87278	31.6555	3.99167	2.99423	0
438	0	0	0	-3	0
439	0	0	0	-3	0
441	149.823	63.311	-1.24108	6.60777	0
sly-miR390a-5p	1278.17	4159.53	1.70224	11.1711	0
443	0	0	0	-3	0
444	0.936391	15.8277	3.90978	2.04084	0
445	0	0	0	-3	0
446	1180.79	734.407	-0.685006	9.86319	0
447	112.367	142.45	0.341897	6.98463	0
448	1.87278	0	-3.9984	-1.0008	0
sly-miR6027-3p	6483.57	10614.1	0.711109	13.0182	0
450	14.9823	12.6622	-0.240542	3.7969	0
451	24.3462	25.3244	0.0565483	4.64129	0
452	0	0	0	-3	0
453	0	6.3311	5.69066	-0.154669	0
454	58.0562	129.787	1.15891	6.44194	0
455	48.6923	37.9866	-0.357164	5.43074	0
456	21.537	31.6555	0.552975	4.71358	0
458	15.9186	91.8009	2.51847	5.26316	0
459	1080.6	2371	1.13358	10.6446	0
sly-miR6022	4676.34	5403.59	0.208535	12.2955	0
461	27.1553	63.311	1.21744	5.37851	0
463	0	0	0	-3	0
464	0	0	0	-3	0
466	0.936391	6.3311	2.60471	1.38831	0
467	0	0	0	-3	0
468	0	0	0	-3	0
469	1022.54	1130.1	0.144279	10.0703	0
471	0	0	0	-3	0
473	0	0	0	-3	0
sly-miR398a	132.031	208.926	0.661613	7.37691	miRNA398a-3p
476	4.68195	28.4899	2.57357	3.55191	0
477	23.4098	31.6555	0.433347	4.7734	0
478	0	0	0	-3	0
479	2.80917	12.6622	2.12367	2.61479	0
sly-miR9478-3p	12.1731	44.3177	1.85351	4.54712	0
481	0	0	0	-3	0
482	0	0	0	-3	0
483	6.55474	28.4899	2.09891	3.78924	0
485	0	3.16555	4.71833	-0.640836	0
sly-miR171d	481.305	440.011	-0.129376	8.84649	0
487	0	0	0	-3	0
488	0	0	0	-3	0
489	6.55474	3.16555	-1.02146	2.22906	0
490	7.49113	28.4899	1.90964	3.88388	0
sly-miR9471a-3p	13444.7	17242.7	0.358949	13.8942	0
sly-miR9471b-3p	45047	46027.1	0.031053	15.4747	0
494	17.7914	3.16555	-2.44488	2.94077	0
497	0	3.16555	4.71833	-0.640836	0
498	6.55474	34.821	2.38727	3.93342	0
499	7.49113	6.3311	-0.238395	2.80986	0
500	0	0	0	-3	0
501	0	0	0	-3	0
502	0	0	0	-3	0
sly-miR10539	2.80917	0	-4.55295	-0.723523	0
504	0	3.16555	4.71833	-0.640836	0
506	10.3003	75.9732	2.86777	4.8159	0
509	0	9.49665	6.26628	0.133142	0
511	37.4556	72.8076	0.956575	5.7102	0
512	1192.03	1114.27	-0.0973019	10.1707	0
513	0.936391	3.16555	1.63237	0.902142	0
515	4.68195	15.8277	1.73061	3.13043	0
517	0	0	0	-3	0
518	1.87278	37.9866	4.25376	3.12528	0
519	0.936391	9.49665	3.18033	1.67612	0
521	363.32	873.691	1.26559	9.13839	0
523	0	6.3311	5.69066	-0.154669	0
524	10.3003	28.4899	1.45668	4.11036	0
525	21.537	60.1454	1.47628	5.17524	0
527	0	205.761	10.6857	2.34285	0
528	0	0	0	-3	0
529	331.482	493.826	0.574891	8.66078	0
530	0	0	0	-3	0
531	0	0	0	-3	0
533	0	34.821	8.12706	1.06353	0
sly-miR827	2.80917	3.16555	0.165374	1.63564	0
535	1.87278	6.3311	1.69226	1.84453	0
536	11128.1	9483.98	-0.230635	13.3266	0
537	380.175	3425.12	3.171	10.1565	0
sly-miR6023	5.61835	12.6622	1.15474	3.09926	0
539	11.2367	41.1521	1.86117	4.43669	miRNA398
sly-miR169b	7.49113	0	-5.92906	-0.0354712	0
sly-miR7981e	34.6465	110.794	1.67353	5.9566	0
sly-miR9477-5p	0	0	0	-3	0
sly-miR9473-3p	0.936391	3.16555	1.63237	0.902142	0
sly-miR9470-5p	27.1553	113.96	2.06417	5.80188	0
sly-miR9469-5p	0	0	0	-3	0
sly-miR482e-5p	458.832	5280.14	3.52418	10.6043	0
sly-miR9475-3p	40.2648	85.4698	1.08353	5.87769	0
sly-miR7981b	8.42752	41.1521	2.27092	4.23181	0
sly-miR394-3p	7.49113	37.9866	2.3231	4.09061	0
sly-miR390b-3p	135.777	335.548	1.30449	7.73867	0
sly-miR9471a-5p	213.497	712.248	1.73757	8.6077	0
sly-miR1916	0	15.8277	6.99573	0.497866	0
sly-miR164b-3p	3.74556	3.16555	-0.234216	1.83544	0
sly-miR9469-3p	0	0	0	-3	0
sly-miR10540	0	0	0	-3	0
sly-miR156d-3p	172.296	373.535	1.11579	7.98769	0
sly-miR168a-3p	392.348	6850.25	4.12552	10.6792	0
sly-miR9477-3p	0.936391	0	-3.08596	-1.45702	0
sly-miR9479-3p	17.7914	28.4899	0.675485	4.50095	0
sly-miR9476-5p	90.8299	167.774	0.884371	6.94927	0
sly-miR156e-3p	13.1095	66.4765	2.33125	4.89186	0
sly-miR482d-5p	14.9823	142.45	3.2384	5.53637	0
sly-miR10529	4.68195	18.9933	1.99176	3.261	0
sly-miR390a-3p	346.465	769.228	1.15042	9.01229	0
sly-miR395b	40.2648	34.821	-0.208863	5.23149	0
sly-miR10533	9.36391	37.9866	2.00592	4.2492	0
sly-miR168b-3p	1067.49	13719.5	3.68378	11.9021	0
sly-miR319a	4.68195	9.49665	1.00116	2.7657	0
sly-miR530	9.36391	79.1387	3.06235	4.77742	0
sly-miR167b-3p	14.0459	297.562	4.39279	6.02125	0
sly-miR10535a	0	3.16555	4.71833	-0.640836	0
sly-miR10542	4.68195	22.1588	2.2128	3.37152	0
sly-miR397-3p	306.2	183.602	-0.7375	7.89017	0
sly-miR6027-5p	135.777	5324.45	5.29203	9.73244	0
sly-miR10536	9.36391	31.6555	1.74383	4.11816	0
sly-miR166c-5p	390.475	1528.96	1.9689	9.594	0
sly-miR403-5p	2630.32	27920.1	3.40793	13.0651	0
sly-miR171c	207.879	528.647	1.34603	8.37348	0
sly-miR7981c	532.806	699.586	0.39281	9.25421	0
sly-miR393	211.624	291.23	0.460423	7.95643	0
sly-miR319d	0	0	0	-3	0
sly-miR164a-3p	19.6642	430.515	4.4437	6.52849	0
sly-miR7981a	6.55474	15.8277	1.25594	3.36776	0
sly-miR319c-5p	8.42752	18.9933	1.16053	3.67662	0
sly-miR10530	128.286	205.761	0.68108	7.34516	0
sly-miR10528	71.1657	338.714	2.24881	7.28005	0
sly-miR10541	0.936391	6.3311	2.60471	1.38831	0
sly-miR169c	1.87278	0	-3.9984	-1.0008	0
sly-miR5302b-3p	0	0	0	-3	0
sly-miR6024	23402.3	30655.2	0.389479	14.7091	0
sly-miR9472-3p	0	0	0	-3	0
sly-miR9471b-5p	112.367	699.586	2.63694	8.13215	0
sly-miR9474-5p	13.1095	6.3311	-1.03557	3.20845	0
sly-miR9474-3p	8.42752	0	-6.09635	0.0481747	0
sly-miR10538	134.84	231.085	0.776616	7.46475	0
sly-miR169e-3p	2405.59	2282.36	-0.075859	11.1943	0
sly-miR477-3p	207.879	186.767	-0.154402	7.62326	0
sly-miR1917	0	0	0	-3	0
sly-miR408	5.61835	126.622	4.46392	4.75385	0
sly-miR399b	14.9823	31.6555	1.0729	4.45362	0
sly-miR171f	1879.34	6565.35	1.80458	11.7784	0
sly-miR9478-5p	0	3.16555	4.71833	-0.640836	0
sly-miR10532	506.588	927.506	0.872383	9.42122	0
sly-miR9475-5p	63.6746	155.112	1.28285	6.6369	0
sly-miR10535b	0	3.16555	4.71833	-0.640836	0
sly-miR171b-5p	28.0917	34.821	0.308578	4.97277	0
sly-miR7981f	111.431	237.416	1.09042	7.34683	0
sly-miR169f	615.209	490.66	-0.326278	9.10209	0
sly-miR5302a	0	0	0	-3	0
sly-miR396a-3p	6551.93	64555	3.30051	14.328	0
sly-miR10531	8.42752	3.16555	-1.37802	2.40734	0

## Sheet: hpAGO2-UK3 UP
	hpAGO2_mock	hpAGO2_PVXUK3	M	A	S
5	1.87278	3.16555	0.719929	1.35836	0
sly-miR6026	809.042	1459.32	0.850909	10.0857	0
17	41.2012	648.937	3.97323	7.3556	0
18	5.61835	6.3311	0.168771	2.60628	0
20	0	9.49665	6.26628	0.133142	0
22	0	15.8277	6.99573	0.497866	0
23	58.0562	129.787	1.15891	6.44194	0
24	0	3.16555	4.71833	-0.640836	0
25	0	9.49665	6.26628	0.133142	0
28	24.3462	85.4698	1.80644	5.51623	0
34	1.87278	6.3311	1.69226	1.84453	0
sly-miR403-3p	3173.43	7163.64	1.17462	12.2192	0
37	0.936391	3.16555	1.63237	0.902142	0
43	4.68195	6.3311	0.425539	2.47789	0
44	0.936391	3.16555	1.63237	0.902142	0
45	0	6.3311	5.69066	-0.154669	0
47	10.3003	18.9933	0.874865	3.81945	0
48	53.3743	94.9665	0.829796	6.15635	0
sly-miR9476-3p	6.55474	94.9665	3.83145	4.65552	0
51	4.68195	6.3311	0.425539	2.47789	0
56	24.3462	120.291	2.29887	5.76245	0
57	45.8832	69.6421	0.600657	5.82415	0
61	5.61835	9.49665	0.744392	2.89409	0
62	0	47.4832	8.57314	1.28657	0
sly-miR5304	30.9009	53.8143	0.797864	5.35433	0
66	1.87278	3.16555	0.719929	1.35836	0
69	1.87278	6.3311	1.69226	1.84453	0
sly-miR160a	152.632	259.575	0.76561	7.6379	0
sly-miR156a	68437.1	77074.8	0.171481	16.1482	0
86	6.55474	12.6622	0.936837	3.20821	0
88	0	6.3311	5.69066	-0.154669	0
91	9.36391	28.4899	1.59245	4.04247	0
92	9.36391	22.1588	1.23168	3.86208	0
96	2.80917	18.9933	2.70393	2.90492	0
99	0	3.16555	4.71833	-0.640836	0
100	7.49113	60.1454	2.98432	4.42122	0
102	0	12.6622	6.67663	0.338314	0
106	0.936391	18.9933	4.17093	2.17142	0
108	11.2367	18.9933	0.750776	3.88149	0
112	0	3.16555	4.71833	-0.640836	0
113	16.855	72.8076	2.10272	5.13713	0
117	7.49113	15.8277	1.06667	3.4624	0
119	17.7914	53.8143	1.59005	4.95824	0
127	46.8195	386.197	3.04077	7.07327	0
132	15.9186	53.8143	1.74934	4.8786	0
149	11.2367	22.1588	0.97182	3.99202	0
150	0.936391	101.298	6.57828	3.3751	0
sly-miR162	13783.7	16470.3	0.256908	13.8791	0
sly-miR482a	942.946	1335.86	0.502468	10.1325	0
158	0	3.16555	4.71833	-0.640836	0
160	4.68195	37.9866	2.98703	3.75864	0
168	0	9.49665	6.26628	0.133142	0
169	522.506	971.823	0.895087	9.47719	0
sly-miR6025	79.5932	107.629	0.434755	6.53422	0
sly-miR5300	673.265	1418.17	1.07464	9.93262	0
172	308.073	11142.7	5.17612	10.8558	0
174	48.6923	53.8143	0.143944	5.68129	0
177	1.87278	6.3311	1.69226	1.84453	0
sly-miR5303	65.5474	66.4765	0.0202687	6.04735	0
185	0	6.3311	5.69066	-0.154669	0
186	2.80917	9.49665	1.71333	2.40962	0
sly-miR10534	50.5651	94.9665	0.907611	6.11744	0
192	1.87278	6.3311	1.69226	1.84453	0
196	0.936391	3.16555	1.63237	0.902142	0
sly-miR482e-3p	9961.33	10319.7	0.050989	13.3076	0
198	9.36391	9.49665	0.0200414	3.25626	0
201	0.936391	31.6555	4.90411	2.53801	0
203	0	9.49665	6.26628	0.133142	0
213	0.936391	9.49665	3.18033	1.67612	0
215	14.9823	60.1454	1.99621	4.91527	0
216	14.0459	237.416	4.06718	5.85844	miRNA398a
223	35.5829	69.6421	0.966305	5.64132	0
226	42.1376	82.3043	0.963775	5.8832	0
231	588.99	3083.24	2.38789	10.3963	0
232	0.936391	9.49665	3.18033	1.67612	0
238	5.61835	25.3244	2.14767	3.59573	0
240	0	3.16555	4.71833	-0.640836	0
sly-miR9479-5p	6.55474	12.6622	0.936837	3.20821	0
sly-miR172a	750.986	778.725	0.0523202	9.57904	0
251	0	3.16555	4.71833	-0.640836	0
sly-miR391	99.2574	1465.65	3.88253	8.57618	0
255	61.8018	177.271	1.51834	6.71166	0
256	0	6.3311	5.69066	-0.154669	0
258	0	3.16555	4.71833	-0.640836	0
261	462.577	588.792	0.347981	9.02793	0
sly-miR482d-3p	637.682	883.188	0.469804	9.55188	0
sly-miR482b	3995.58	7879.05	0.979595	12.454	0
265	7.49113	15.8277	1.06667	3.4624	0
268	13.1095	15.8277	0.269504	3.86098	0
273	0	34.821	8.12706	1.06353	0
275	0	82.3043	9.36508	1.68254	0
282	1.87278	3.16555	0.719929	1.35836	0
283	70.2293	164.609	1.22742	6.75028	0
284	0	15.8277	6.99573	0.497866	0
285	0.936391	3.16555	1.63237	0.902142	0
290	0	18.9933	7.25688	0.628441	0
sly-miR9473-5p	107.685	113.96	0.0816155	6.79315	0
298	39.3284	101.298	1.36216	5.98316	0
sly-miR5302b-5p	0.936391	3.16555	1.63237	0.902142	0
305	1.87278	3.16555	0.719929	1.35836	0
307	0.936391	6.3311	2.60471	1.38831	0
310	14.9823	63.311	2.07006	4.9522	0
313	17.7914	47.4832	1.40993	4.86818	0
sly-miR171e	420.44	709.083	0.753881	9.09312	0
323	198.515	300.727	0.598899	7.93346	0
325	988.829	1294.71	0.388793	10.1442	0
sly-miR397-5p	5.61835	6.3311	0.168771	2.60628	0
sly-miR9470-3p	605.845	880.023	0.538499	9.51235	0
sly-miR10537	4.68195	91.8009	4.25728	4.39376	0
sly-miR168a-5p	4564.91	21392.8	2.22844	13.2706	0
337	0	25.3244	7.66956	0.83478	0
339	4.68195	189.933	5.30517	4.91771	0
341	0	3.16555	4.71833	-0.640836	0
343	0	3.16555	4.71833	-0.640836	0
344	0.936391	9.49665	3.18033	1.67612	0
345	11.2367	22.1588	0.97182	3.99202	0
350	0.936391	6.3311	2.60471	1.38831	0
sly-miR156d-5p	1036.58	1946.81	0.909194	10.4724	0
sly-miR156e-5p	272.49	446.342	0.711691	8.44657	0
sly-miR1919c-5p	9583.96	10281.7	0.101384	13.2771	0
sly-miR1919a	910.172	8610.29	3.24167	11.451	0
sly-miR169e-5p	0	3.16555	4.71833	-0.640836	0
sly-miR9472-5p	8.42752	91.8009	3.42605	4.80937	0
367	5.61835	72.8076	3.6666	4.35519	0
370	0	22.1588	7.47793	0.738963	0
372	7.49113	25.3244	1.7405	3.79931	0
375	6.55474	28.4899	2.09891	3.78924	0
377	74.9113	193.098	1.36461	6.91182	0
382	0.936391	3.16555	1.63237	0.902142	0
386	0	3.16555	4.71833	-0.640836	0
388	0	22.1588	7.47793	0.738963	0
389	0	6.3311	5.69066	-0.154669	0
391	0	3.16555	4.71833	-0.640836	0
392	64.611	72.8076	0.171997	6.10249	0
393	4.68195	25.3244	2.40444	3.46734	0
395	0.936391	3.16555	1.63237	0.902142	0
sly-miR390b-5p	372.684	756.566	1.02127	9.05293	0
401	5.61835	25.3244	2.14767	3.59573	0
402	4.68195	75.9732	3.98467	4.25746	0
404	5.61835	15.8277	1.47384	3.25881	0
410	0	6.3311	5.69066	-0.154669	0
411	7.49113	18.9933	1.32782	3.59297	0
420	29.9645	53.8143	0.842077	5.33223	0
421	278.108	471.667	0.761856	8.50108	0
422	2.80917	9.49665	1.71333	2.40962	0
423	3.74556	63.311	4.03469	3.96989	0
429	0.936391	3.16555	1.63237	0.902142	0
435	207.879	433.68	1.06044	8.23068	0
437	1.87278	31.6555	3.99167	2.99423	0
sly-miR390a-5p	1278.17	4159.53	1.70224	11.1711	0
444	0.936391	15.8277	3.90978	2.04084	0
447	112.367	142.45	0.341897	6.98463	0
sly-miR6027-3p	6483.57	10614.1	0.711109	13.0182	0
451	24.3462	25.3244	0.0565483	4.64129	0
453	0	6.3311	5.69066	-0.154669	0
454	58.0562	129.787	1.15891	6.44194	0
456	21.537	31.6555	0.552975	4.71358	0
458	15.9186	91.8009	2.51847	5.26316	0
459	1080.6	2371	1.13358	10.6446	0
sly-miR6022	4676.34	5403.59	0.208535	12.2955	0
461	27.1553	63.311	1.21744	5.37851	0
466	0.936391	6.3311	2.60471	1.38831	0
469	1022.54	1130.1	0.144279	10.0703	0
sly-miR398a	132.031	208.926	0.661613	7.37691	miRNA398a-3p
476	4.68195	28.4899	2.57357	3.55191	0
477	23.4098	31.6555	0.433347	4.7734	0
479	2.80917	12.6622	2.12367	2.61479	0
sly-miR9478-3p	12.1731	44.3177	1.85351	4.54712	0
483	6.55474	28.4899	2.09891	3.78924	0
485	0	3.16555	4.71833	-0.640836	0
490	7.49113	28.4899	1.90964	3.88388	0
sly-miR9471a-3p	13444.7	17242.7	0.358949	13.8942	0
sly-miR9471b-3p	45047	46027.1	0.031053	15.4747	0
497	0	3.16555	4.71833	-0.640836	0
498	6.55474	34.821	2.38727	3.93342	0
504	0	3.16555	4.71833	-0.640836	0
506	10.3003	75.9732	2.86777	4.8159	0
509	0	9.49665	6.26628	0.133142	0
511	37.4556	72.8076	0.956575	5.7102	0
513	0.936391	3.16555	1.63237	0.902142	0
515	4.68195	15.8277	1.73061	3.13043	0
518	1.87278	37.9866	4.25376	3.12528	0
519	0.936391	9.49665	3.18033	1.67612	0
521	363.32	873.691	1.26559	9.13839	0
523	0	6.3311	5.69066	-0.154669	0
524	10.3003	28.4899	1.45668	4.11036	0
525	21.537	60.1454	1.47628	5.17524	0
527	0	205.761	10.6857	2.34285	0
529	331.482	493.826	0.574891	8.66078	0
533	0	34.821	8.12706	1.06353	0
sly-miR827	2.80917	3.16555	0.165374	1.63564	0
535	1.87278	6.3311	1.69226	1.84453	0
537	380.175	3425.12	3.171	10.1565	0
sly-miR6023	5.61835	12.6622	1.15474	3.09926	0
539	11.2367	41.1521	1.86117	4.43669	miRNA398
sly-miR7981e	34.6465	110.794	1.67353	5.9566	0
sly-miR9473-3p	0.936391	3.16555	1.63237	0.902142	0
sly-miR9470-5p	27.1553	113.96	2.06417	5.80188	0
sly-miR482e-5p	458.832	5280.14	3.52418	10.6043	0
sly-miR9475-3p	40.2648	85.4698	1.08353	5.87769	0
sly-miR7981b	8.42752	41.1521	2.27092	4.23181	0
sly-miR394-3p	7.49113	37.9866	2.3231	4.09061	0
sly-miR390b-3p	135.777	335.548	1.30449	7.73867	0
sly-miR9471a-5p	213.497	712.248	1.73757	8.6077	0
sly-miR1916	0	15.8277	6.99573	0.497866	0
sly-miR156d-3p	172.296	373.535	1.11579	7.98769	0
sly-miR168a-3p	392.348	6850.25	4.12552	10.6792	0
sly-miR9479-3p	17.7914	28.4899	0.675485	4.50095	0
sly-miR9476-5p	90.8299	167.774	0.884371	6.94927	0
sly-miR156e-3p	13.1095	66.4765	2.33125	4.89186	0
sly-miR482d-5p	14.9823	142.45	3.2384	5.53637	0
sly-miR10529	4.68195	18.9933	1.99176	3.261	0
sly-miR390a-3p	346.465	769.228	1.15042	9.01229	0
sly-miR10533	9.36391	37.9866	2.00592	4.2492	0
sly-miR168b-3p	1067.49	13719.5	3.68378	11.9021	0
sly-miR319a	4.68195	9.49665	1.00116	2.7657	0
sly-miR530	9.36391	79.1387	3.06235	4.77742	0
sly-miR167b-3p	14.0459	297.562	4.39279	6.02125	0
sly-miR10535a	0	3.16555	4.71833	-0.640836	0
sly-miR10542	4.68195	22.1588	2.2128	3.37152	0
sly-miR6027-5p	135.777	5324.45	5.29203	9.73244	0
sly-miR10536	9.36391	31.6555	1.74383	4.11816	0
sly-miR166c-5p	390.475	1528.96	1.9689	9.594	0
sly-miR403-5p	2630.32	27920.1	3.40793	13.0651	0
sly-miR171c	207.879	528.647	1.34603	8.37348	0
sly-miR7981c	532.806	699.586	0.39281	9.25421	0
sly-miR393	211.624	291.23	0.460423	7.95643	0
sly-miR164a-3p	19.6642	430.515	4.4437	6.52849	0
sly-miR7981a	6.55474	15.8277	1.25594	3.36776	0
sly-miR319c-5p	8.42752	18.9933	1.16053	3.67662	0
sly-miR10530	128.286	205.761	0.68108	7.34516	0
sly-miR10528	71.1657	338.714	2.24881	7.28005	0
sly-miR10541	0.936391	6.3311	2.60471	1.38831	0
sly-miR6024	23402.3	30655.2	0.389479	14.7091	0
sly-miR9471b-5p	112.367	699.586	2.63694	8.13215	0
sly-miR10538	134.84	231.085	0.776616	7.46475	0
sly-miR408	5.61835	126.622	4.46392	4.75385	0
sly-miR399b	14.9823	31.6555	1.0729	4.45362	0
sly-miR171f	1879.34	6565.35	1.80458	11.7784	0
sly-miR9478-5p	0	3.16555	4.71833	-0.640836	0
sly-miR10532	506.588	927.506	0.872383	9.42122	0
sly-miR9475-5p	63.6746	155.112	1.28285	6.6369	0
sly-miR10535b	0	3.16555	4.71833	-0.640836	0
sly-miR171b-5p	28.0917	34.821	0.308578	4.97277	0
sly-miR7981f	111.431	237.416	1.09042	7.34683	0
sly-miR396a-3p	6551.93	64555	3.30051	14.328	0

## Sheet: hpAGO2-UK3 DOWN
	hpAGO2_mock	hpAGO2_PVXUK3	M	A	S
sly-miR396a-5p	85214.4	48660.8	-0.808335	15.9746	0
4	9.36391	6.3311	-0.55558	2.96845	0
7	14.9823	6.3311	-1.22651	3.30392	0
13	1.87278	0	-3.9984	-1.0008	0
31	0.936391	0	-3.08596	-1.45702	0
39	4.68195	0	-5.26512	-0.367438	0
41	2.80917	0	-4.55295	-0.723523	0
sly-miR166a	9806.82	9275.06	-0.0804285	13.2194	0
sly-miR164a-5p	3409.4	1427.66	-1.25579	11.1075	0
54	165.741	136.119	-0.283832	7.23196	0
sly-miR166c-3p	17022.7	13491.6	-0.335395	13.8875	0
sly-miR394-5p	7334.75	5808.78	-0.336506	12.6723	0
70	1410.2	1405.5	-0.00481708	10.4594	0
75	0.936391	0	-3.08596	-1.45702	0
82	29.0281	18.9933	-0.608697	4.56123	0
84	17.7914	6.3311	-1.47255	3.42694	0
sly-miR167b-5p	646.11	449.508	-0.523311	9.07426	0
sly-miR171b-3p	106.749	63.311	-0.752532	6.3635	0
93	1.87278	0	-3.9984	-1.0008	0
sly-miR171a	967.292	959.161	-0.0121763	9.91191	0
97	0.936391	0	-3.08596	-1.45702	0
114	0.936391	0	-3.08596	-1.45702	0
115	49.6287	22.1588	-1.15881	5.05733	0
116	1.87278	0	-3.9984	-1.0008	0
120	91.7663	75.9732	-0.272067	6.38582	0
sly-miR399	38.392	18.9933	-1.01054	4.76215	0
137	44.0104	28.4899	-0.625167	5.15128	0
139	1.87278	0	-3.9984	-1.0008	0
sly-miR319c-3p	12978.4	6017.71	-1.10881	13.1094	0
sly-miR169d	0.936391	0	-3.08596	-1.45702	0
153	0.936391	0	-3.08596	-1.45702	0
sly-miR159	465479	357321	-0.381496	18.6376	0
164	547.789	341.879	-0.679934	8.75784	0
165	5.61835	0	-5.52189	-0.239054	0
167	6.55474	6.3311	-0.0491289	2.71523	0
175	0.936391	0	-3.08596	-1.45702	0
179	1.87278	0	-3.9984	-1.0008	0
184	28.0917	9.49665	-1.5522	4.04238	0
194	66.4838	63.311	-0.0704107	6.02243	0
208	6.55474	0	-5.73979	-0.130104	0
214	23.4098	12.6622	-0.880094	4.11667	0
219	386.729	53.8143	-2.84238	7.17446	0
225	7.49113	3.16555	-1.21073	2.32369	0
234	4.68195	3.16555	-0.546795	1.99173	0
sly-miR172d	313.691	167.774	-0.902324	7.84261	0
237	5.61835	3.16555	-0.803563	2.12011	0
244	7.49113	0	-5.92906	-0.0354712	0
245	2.80917	0	-4.55295	-0.723523	0
sly-miR319b	1835.33	1171.25	-0.647928	10.518	0
250	57.1198	47.4832	-0.265935	5.70611	0
sly-miR482c	185.405	170.94	-0.117114	7.47695	0
279	145.141	123.456	-0.233231	7.06593	0
sly-miR167a	49680.2	42725.4	-0.217577	15.4916	0
sly-miR396b	82354.6	34982.5	-1.23521	15.712	0
292	11.2367	0	-6.50611	0.253053	0
303	2.80917	0	-4.55295	-0.723523	0
304	2.80917	0	-4.55295	-0.723523	0
322	7.49113	0	-5.92906	-0.0354712	0
327	14.0459	9.49665	-0.558572	3.54557	0
329	45.8832	44.3177	-0.0499438	5.49885	0
330	0.936391	0	-3.08596	-1.45702	0
336	15.9186	6.3311	-1.31327	3.3473	0
346	4.68195	3.16555	-0.546795	1.99173	0
352	1.87278	0	-3.9984	-1.0008	0
374	193.833	183.602	-0.0781815	7.56051	0
sly-miR159b	1.87278	0	-3.9984	-1.0008	0
sly-miR1918	35.5829	18.9933	-0.901288	4.70753	0
390	0.936391	0	-3.08596	-1.45702	0
396	0.936391	0	-3.08596	-1.45702	0
405	0.936391	0	-3.08596	-1.45702	0
425	0.936391	0	-3.08596	-1.45702	0
sly-miR477-5p	121.731	85.4698	-0.50958	6.67424	0
427	4.68195	0	-5.26512	-0.367438	0
441	149.823	63.311	-1.24108	6.60777	0
446	1180.79	734.407	-0.685006	9.86319	0
448	1.87278	0	-3.9984	-1.0008	0
450	14.9823	12.6622	-0.240542	3.7969	0
455	48.6923	37.9866	-0.357164	5.43074	0
sly-miR171d	481.305	440.011	-0.129376	8.84649	0
489	6.55474	3.16555	-1.02146	2.22906	0
494	17.7914	3.16555	-2.44488	2.94077	0
499	7.49113	6.3311	-0.238395	2.80986	0
sly-miR10539	2.80917	0	-4.55295	-0.723523	0
512	1192.03	1114.27	-0.0973019	10.1707	0
536	11128.1	9483.98	-0.230635	13.3266	0
sly-miR169b	7.49113	0	-5.92906	-0.0354712	0
sly-miR164b-3p	3.74556	3.16555	-0.234216	1.83544	0
sly-miR9477-3p	0.936391	0	-3.08596	-1.45702	0
sly-miR395b	40.2648	34.821	-0.208863	5.23149	0
sly-miR397-3p	306.2	183.602	-0.7375	7.89017	0
sly-miR169c	1.87278	0	-3.9984	-1.0008	0
sly-miR9474-5p	13.1095	6.3311	-1.03557	3.20845	0
sly-miR9474-3p	8.42752	0	-6.09635	0.0481747	0
sly-miR169e-3p	2405.59	2282.36	-0.075859	11.1943	0
sly-miR477-3p	207.879	186.767	-0.154402	7.62326	0
sly-miR169f	615.209	490.66	-0.326278	9.10209	0
sly-miR10531	8.42752	3.16555	-1.37802	2.40734	0

## Sheet: hpAGO2-8Mt
	hpAGO2_mock	hpAGO2_PVX8	M	A	S
1	0	0	0	-3	0
sly-miR396a-5p	85214.4	76981	-0.146595	16.3055	0
4	9.36391	14.5995	0.633903	3.56319	0
5	1.87278	0	-3.9984	-1.0008	0
7	14.9823	14.5995	-0.0370245	3.89866	0
9	0	0	0	-3	0
10	0	4.17128	5.10309	-0.448456	0
11	0	0	0	-3	0
12	0	0	0	-3	0
13	1.87278	2.08564	0.146065	1.07143	0
sly-miR6026	809.042	1449.52	0.841191	10.0809	0
15	0	0	0	-3	0
16	0	4.17128	5.10309	-0.448456	0
17	41.2012	64.6549	0.648489	5.69323	0
18	5.61835	10.4282	0.877718	2.96075	0
19	0	0	0	-3	0
20	0	2.08564	4.14446	-0.927768	0
21	0	0	0	-3	0
22	0	2.08564	4.14446	-0.927768	0
23	58.0562	68.8261	0.24502	5.98499	0
24	0	0	0	-3	0
25	0	2.08564	4.14446	-0.927768	0
26	0	0	0	-3	0
27	0	0	0	-3	0
28	24.3462	68.8261	1.49449	5.36026	0
29	0	0	0	-3	0
30	0	6.25692	5.67399	-0.163005	0
31	0.936391	2.08564	1.05851	0.61521	0
33	0	0	0	-3	0
34	1.87278	8.34256	2.08355	2.04017	0
sly-miR403-3p	3173.43	3822.98	0.268645	11.7662	0
37	0.936391	2.08564	1.05851	0.61521	0
38	0	0	0	-3	0
39	4.68195	0	-5.26512	-0.367438	0
41	2.80917	0	-4.55295	-0.723523	0
42	0	2.08564	4.14446	-0.927768	0
43	4.68195	10.4282	1.13449	2.83237	0
44	0.936391	0	-3.08596	-1.45702	0
45	0	0	0	-3	0
46	0	0	0	-3	0
47	10.3003	8.34256	-0.30007	3.23198	0
48	53.3743	75.0831	0.491368	5.98713	0
sly-miR166a	9806.82	8588.67	-0.191349	13.1639	0
sly-miR9476-3p	6.55474	43.7985	2.71713	4.09836	0
51	4.68195	6.25692	0.408868	2.46956	0
sly-miR164a-5p	3409.4	1501.66	-1.18289	11.1439	0
53	0	0	0	-3	0
54	165.741	160.594	-0.0454765	7.35114	0
55	0	4.17128	5.10309	-0.448456	0
56	24.3462	143.909	2.55726	5.89164	0
57	45.8832	31.2846	-0.550684	5.24848	0
sly-miR166c-3p	17022.7	12741.2	-0.417953	13.8462	0
sly-miR394-5p	7334.75	5714.66	-0.360074	12.6605	0
61	5.61835	8.34256	0.560055	2.80192	0
62	0	14.5995	6.88015	0.440073	0
sly-miR5304	30.9009	31.2846	0.0177328	4.96427	0
64	0	0	0	-3	0
66	1.87278	12.5138	2.66139	2.3291	0
68	0	0	0	-3	0
69	1.87278	10.4282	2.40121	2.199	0
70	1410.2	1514.18	0.102619	10.5131	0
sly-miR160a	152.632	327.446	1.10057	7.80538	0
73	0	0	0	-3	0
74	0	0	0	-3	0
75	0.936391	2.08564	1.05851	0.61521	0
76	0	0	0	-3	0
81	0	0	0	-3	0
82	29.0281	18.7708	-0.625587	4.55278	0
sly-miR156a	68437.1	68634.3	0.0041509	16.0646	0
84	17.7914	10.4282	-0.763602	3.78141	0
sly-miR167b-5p	646.11	308.675	-1.06539	8.80322	0
86	6.55474	10.4282	0.659818	3.0697	0
88	0	2.08564	4.14446	-0.927768	0
sly-miR171b-3p	106.749	129.31	0.27632	6.87792	0
90	0	4.17128	5.10309	-0.448456	0
91	9.36391	20.8564	1.1448	3.81864	0
92	9.36391	6.25692	-0.572251	2.96012	0
93	1.87278	0	-3.9984	-1.0008	0
94	0	0	0	-3	0
sly-miR171a	967.292	928.11	-0.0596475	9.88817	0
96	2.80917	6.25692	1.12104	2.11347	0
97	0.936391	0	-3.08596	-1.45702	0
98	0	0	0	-3	0
99	0	0	0	-3	0
100	7.49113	47.9697	2.65875	4.25843	0
sly-miR169a	0	0	0	-3	0
102	0	10.4282	6.39961	0.199805	0
105	0	0	0	-3	0
106	0.936391	6.25692	2.58803	1.37997	0
107	0	0	0	-3	0
108	11.2367	10.4282	-0.106497	3.45286	0
110	0	0	0	-3	0
112	0	0	0	-3	0
113	16.855	29.199	0.788241	4.47989	0
114	0.936391	0	-3.08596	-1.45702	0
115	49.6287	37.5415	-0.401521	5.43597	0
116	1.87278	2.08564	0.146065	1.07143	0
117	7.49113	14.5995	0.951088	3.4046	0
118	0	0	0	-3	0
119	17.7914	12.5138	-0.503419	3.9115	0
120	91.7663	54.2267	-0.757605	6.14305	0
sly-miR399	38.392	22.942	-0.739663	4.89759	0
127	46.8195	377.501	3.00793	7.05685	0
130	0	0	0	-3	0
131	0	0	0	-3	0
132	15.9186	16.6851	0.0673283	4.03759	0
134	0	0	0	-3	0
136	0	0	0	-3	0
137	44.0104	79.2543	0.846828	5.88728	0
138	0	0	0	-3	0
139	1.87278	0	-3.9984	-1.0008	0
143	0	0	0	-3	0
144	0	0	0	-3	0
145	0	0	0	-3	0
146	0	0	0	-3	0
147	0	0	0	-3	0
sly-miR319c-3p	12978.4	10945.4	-0.245777	13.5409	0
149	11.2367	2.08564	-2.36164	2.32529	0
150	0.936391	12.5138	3.57384	1.87287	0
sly-miR169d	0.936391	0	-3.08596	-1.45702	0
153	0.936391	0	-3.08596	-1.45702	0
154	0	0	0	-3	0
sly-miR162	13783.7	14019.7	0.0244922	13.7629	0
sly-miR482a	942.946	1693.54	0.844711	10.3036	0
157	0	0	0	-3	0
158	0	4.17128	5.10309	-0.448456	0
159	0	0	0	-3	0
160	4.68195	25.0277	2.38752	3.45888	0
sly-miR159	465479	462224	-0.0101245	18.8233	0
164	547.789	734.145	0.422363	9.30899	0
165	5.61835	6.25692	0.152099	2.59794	0
166	0	0	0	-3	0
167	6.55474	0	-5.73979	-0.130104	0
168	0	0	0	-3	0
169	522.506	700.775	0.423416	9.24136	0
sly-miR6025	79.5932	112.625	0.500141	6.56691	0
sly-miR5300	673.265	713.289	0.0832972	9.43695	0
172	308.073	3991.92	3.6952	10.1153	0
173	0	0	0	-3	0
174	48.6923	47.9697	-0.0215145	5.59856	0
175	0.936391	6.25692	2.58803	1.37997	0
176	0	0	0	-3	0
177	1.87278	2.08564	0.146065	1.07143	0
178	0	0	0	-3	0
179	1.87278	0	-3.9984	-1.0008	0
sly-miR172c	0	0	0	-3	0
181	0	0	0	-3	0
sly-miR5303	65.5474	52.141	-0.329413	5.87251	0
184	28.0917	12.5138	-1.15869	4.23914	0
185	0	0	0	-3	0
186	2.80917	14.5995	2.32719	2.71655	0
187	0	0	0	-3	0
188	0	0	0	-3	0
sly-miR10534	50.5651	118.882	1.23126	6.27926	0
190	0	0	0	-3	0
192	1.87278	8.34256	2.08355	2.04017	0
193	0	0	0	-3	0
194	66.4838	35.4559	-0.904609	5.60534	0
196	0.936391	6.25692	2.58803	1.37997	0
sly-miR482e-3p	9961.33	18472.5	0.890962	13.7276	0
198	9.36391	8.34256	-0.164296	3.16409	0
199	0	0	0	-3	0
201	0.936391	0	-3.08596	-1.45702	0
203	0	12.5138	6.65979	0.329896	0
208	6.55474	6.25692	-0.0658003	2.70689	0
212	0	0	0	-3	0
213	0.936391	0	-3.08596	-1.45702	0
214	23.4098	12.5138	-0.89693	4.10826	0
215	14.9823	10.4282	-0.517561	3.65839	0
216	14.0459	273.219	4.26972	5.95971	miRNA398a
217	0	0	0	-3	0
219	386.729	354.559	-0.125257	8.53302	0
220	0	0	0	-3	0
221	0	0	0	-3	0
223	35.5829	33.3702	-0.0922851	5.11203	0
224	0	0	0	-3	0
225	7.49113	10.4282	0.470551	3.16433	0
226	42.1376	70.9118	0.749185	5.7759	0
227	0	0	0	-3	0
228	0	0	0	-3	0
231	588.99	1729	1.55342	9.97911	0
232	0.936391	6.25692	2.58803	1.37997	0
233	0	0	0	-3	0
234	4.68195	4.17128	-0.162035	2.18411	0
sly-miR172d	313.691	235.677	-0.41234	8.0876	0
237	5.61835	0	-5.52189	-0.239054	0
238	5.61835	12.5138	1.1379	3.09084	0
239	0	0	0	-3	0
240	0	0	0	-3	0
sly-miR9479-5p	6.55474	2.08564	-1.59533	1.94213	0
sly-miR172a	750.986	846.77	0.173158	9.63946	0
244	7.49113	14.5995	0.951088	3.4046	0
245	2.80917	2.08564	-0.408489	1.34871	0
247	0	0	0	-3	0
sly-miR319b	1835.33	2342.17	0.351791	11.0178	0
250	57.1198	33.3702	-0.773189	5.45248	0
251	0	6.25692	5.67399	-0.163005	0
sly-miR391	99.2574	1063.68	3.42009	8.34497	0
255	61.8018	145.995	1.23852	6.57175	0
256	0	2.08564	4.14446	-0.927768	0
257	0	0	0	-3	0
258	0	0	0	-3	0
259	0	0	0	-3	0
261	462.577	648.634	0.487599	9.09774	0
sly-miR482d-3p	637.682	823.828	0.369442	9.5017	0
sly-miR482b	3995.58	7395.68	0.888257	12.4084	0
sly-miR482c	185.405	352.473	0.92637	7.9987	0
265	7.49113	2.08564	-1.78459	2.03676	0
266	0	0	0	-3	0
267	0	0	0	-3	0
268	13.1095	14.5995	0.153916	3.80319	0
272	0	0	0	-3	0
273	0	6.25692	5.67399	-0.163005	0
275	0	22.942	7.52776	0.763881	0
276	0	0	0	-3	0
278	0	0	0	-3	0
279	145.141	127.224	-0.189905	7.0876	0
sly-miR167a	49680.2	37672.9	-0.399142	15.4008	0
282	1.87278	4.17128	1.10469	1.55074	0
283	70.2293	120.967	0.783394	6.52826	0
284	0	8.34256	6.08195	0.0409733	0
285	0.936391	4.17128	2.01713	1.09452	0
290	0	4.17128	5.10309	-0.448456	0
sly-miR396b	82354.6	45381.5	-0.859745	15.8997	0
292	11.2367	6.25692	-0.832115	3.09005	0
294	0	0	0	-3	0
sly-miR9473-5p	107.685	148.08	0.459108	6.9819	0
296	0	0	0	-3	0
297	0	0	0	-3	0
298	39.3284	83.4256	1.0825	5.84333	0
299	0	0	0	-3	0
sly-miR5302b-5p	0.936391	2.08564	1.05851	0.61521	0
303	2.80917	6.25692	1.12104	2.11347	0
304	2.80917	0	-4.55295	-0.723523	0
305	1.87278	0	-3.9984	-1.0008	0
306	0	0	0	-3	0
307	0.936391	0	-3.08596	-1.45702	0
309	0	0	0	-3	0
310	14.9823	27.1133	0.850397	4.34237	0
312	0	0	0	-3	0
313	17.7914	10.4282	-0.763602	3.78141	0
315	0	0	0	-3	0
316	0	0	0	-3	0
sly-miR171e	420.44	648.634	0.625356	9.02886	0
320	0	0	0	-3	0
321	0	0	0	-3	0
322	7.49113	4.17128	-0.825969	2.51607	0
323	198.515	321.189	0.693827	7.98092	0
325	988.829	1190.9	0.26823	10.0839	0
sly-miR397-5p	5.61835	20.8564	1.86915	3.45647	0
327	14.0459	6.25692	-1.15086	3.24942	0
328	0	0	0	-3	0
329	45.8832	58.3979	0.347112	5.69737	0
330	0.936391	0	-3.08596	-1.45702	0
sly-miR9470-3p	605.845	827.999	0.450601	9.4684	0
sly-miR10537	4.68195	31.2846	2.70801	3.61913	0
333	0	2.08564	4.14446	-0.927768	0
sly-miR168a-5p	4564.91	9391.64	1.04077	12.6768	0
335	0	0	0	-3	0
336	15.9186	6.25692	-1.32994	3.33896	0
337	0	2.08564	4.14446	-0.927768	0
339	4.68195	29.199	2.60889	3.56957	0
341	0	0	0	-3	0
343	0	0	0	-3	0
344	0.936391	4.17128	2.01713	1.09452	0
345	11.2367	12.5138	0.153687	3.58295	0
346	4.68195	0	-5.26512	-0.367438	0
347	0	0	0	-3	0
349	0	0	0	-3	0
350	0.936391	2.08564	1.05851	0.61521	0
sly-miR156d-5p	1036.58	1215.93	0.230195	10.1329	0
352	1.87278	0	-3.9984	-1.0008	0
sly-miR156e-5p	272.49	246.106	-0.146854	8.01729	0
sly-miR1919c-5p	9583.96	8795.15	-0.123913	13.1645	0
sly-miR1919a	910.172	4590.49	2.33428	10.9973	0
sly-miR169e-5p	0	2.08564	4.14446	-0.927768	0
sly-miR9472-5p	8.42752	143.909	4.07392	5.13331	0
367	5.61835	6.25692	0.152099	2.59794	0
370	0	0	0	-3	0
372	7.49113	10.4282	0.470551	3.16433	0
373	0	0	0	-3	0
374	193.833	241.934	0.319617	7.75941	0
375	6.55474	12.5138	0.920001	3.19979	0
377	74.9113	100.111	0.417737	6.43838	0
sly-miR159b	1.87278	0	-3.9984	-1.0008	0
382	0.936391	2.08564	1.05851	0.61521	0
sly-miR1918	35.5829	14.5995	-1.27802	4.51916	0
386	0	0	0	-3	0
387	0	0	0	-3	0
388	0	0	0	-3	0
389	0	0	0	-3	0
390	0.936391	0	-3.08596	-1.45702	0
391	0	0	0	-3	0
392	64.611	52.141	-0.308695	5.86215	0
393	4.68195	18.7708	1.97487	3.25256	0
394	0	0	0	-3	0
395	0.936391	10.4282	3.31365	1.74278	0
396	0.936391	0	-3.08596	-1.45702	0
398	0	0	0	-3	0
sly-miR390b-5p	372.684	448.413	0.266794	8.67569	0
401	5.61835	14.5995	1.35825	3.20102	0
402	4.68195	33.3702	2.80076	3.6655	0
403	0	0	0	-3	0
404	5.61835	8.34256	0.560055	2.80192	0
405	0.936391	0	-3.08596	-1.45702	0
406	0	0	0	-3	0
410	0	0	0	-3	0
411	7.49113	2.08564	-1.78459	2.03676	0
412	0	0	0	-3	0
413	0	0	0	-3	0
416	0	0	0	-3	0
417	0	0	0	-3	0
418	0	0	0	-3	0
419	0	0	0	-3	0
420	29.9645	22.942	-0.383427	4.71948	0
421	278.108	314.932	0.179317	8.20981	0
422	2.80917	0	-4.55295	-0.723523	0
423	3.74556	22.942	2.57522	3.24015	0
425	0.936391	0	-3.08596	-1.45702	0
sly-miR477-5p	121.731	112.625	-0.112053	6.873	0
427	4.68195	8.34256	0.816823	2.67353	0
428	0	0	0	-3	0
429	0.936391	0	-3.08596	-1.45702	0
431	0	0	0	-3	0
433	0	0	0	-3	0
435	207.879	437.985	1.07468	8.23781	0
436	0	2.08564	4.14446	-0.927768	0
437	1.87278	0	-3.9984	-1.0008	0
438	0	0	0	-3	0
439	0	6.25692	5.67399	-0.163005	0
441	149.823	81.34	-0.880206	6.78821	0
sly-miR390a-5p	1278.17	1386.95	0.117822	10.3789	0
443	0	0	0	-3	0
444	0.936391	10.4282	3.31365	1.74278	0
445	0	0	0	-3	0
446	1180.79	648.634	-0.864149	9.77361	0
447	112.367	110.539	-0.023636	6.80186	0
448	1.87278	0	-3.9984	-1.0008	0
sly-miR6027-3p	6483.57	5224.53	-0.311481	12.5069	0
450	14.9823	33.3702	1.14871	4.49153	0
451	24.3462	37.5415	0.6222	4.92411	0
452	0	0	0	-3	0
453	0	0	0	-3	0
454	58.0562	60.4836	0.0589679	5.89197	0
455	48.6923	31.2846	-0.636187	5.29123	0
456	21.537	16.6851	-0.365836	4.25418	0
458	15.9186	37.5415	1.23128	4.61957	0
459	1080.6	3111.78	1.5258	10.8407	0
sly-miR6022	4676.34	5896.11	0.334376	12.3584	0
461	27.1553	27.1133	-0.0022234	4.76868	0
463	0	0	0	-3	0
464	0	0	0	-3	0
466	0.936391	2.08564	1.05851	0.61521	0
467	0	0	0	-3	0
468	0	0	0	-3	0
469	1022.54	986.508	-0.0517467	9.97224	0
471	0	0	0	-3	0
473	0	0	0	-3	0
sly-miR398a	132.031	271.133	1.03742	7.56481	miRNA398a-3p
476	4.68195	12.5138	1.39467	2.96246	0
477	23.4098	4.17128	-2.45363	3.32991	0
478	0	0	0	-3	0
479	2.80917	10.4282	1.84666	2.47628	0
sly-miR9478-3p	12.1731	16.6851	0.450897	3.84581	0
481	0	0	0	-3	0
482	0	0	0	-3	0
483	6.55474	16.6851	1.33147	3.40552	0
485	0	2.08564	4.14446	-0.927768	0
sly-miR171d	481.305	463.012	-0.0558862	8.88324	0
487	0	4.17128	5.10309	-0.448456	0
488	0	0	0	-3	0
489	6.55474	14.5995	1.14035	3.30997	0
490	7.49113	12.5138	0.730735	3.29443	0
sly-miR9471a-3p	13444.7	15362.8	0.192404	13.811	0
sly-miR9471b-3p	45047	46347.1	0.0410494	15.4797	0
494	17.7914	10.4282	-0.763602	3.78141	0
497	0	0	0	-3	0
498	6.55474	14.5995	1.14035	3.30997	0
499	7.49113	4.17128	-0.825969	2.51607	0
500	0	0	0	-3	0
501	0	0	0	-3	0
502	0	0	0	-3	0
sly-miR10539	2.80917	0	-4.55295	-0.723523	0
504	0	0	0	-3	0
506	10.3003	43.7985	2.0749	4.41947	0
509	0	0	0	-3	0
511	37.4556	29.199	-0.357909	5.05296	0
512	1192.03	1224.27	0.0385036	10.2386	0
513	0.936391	0	-3.08596	-1.45702	0
515	4.68195	16.6851	1.80614	3.16819	0
517	0	0	0	-3	0
518	1.87278	20.8564	3.39264	2.69472	0
519	0.936391	2.08564	1.05851	0.61521	0
521	363.32	446.327	0.29677	8.65398	0
523	0	2.08564	4.14446	-0.927768	0
524	10.3003	16.6851	0.689241	3.72664	0
525	21.537	33.3702	0.628791	4.75149	0
527	0	208.564	10.7052	2.35261	0
528	0	0	0	-3	0
529	331.482	485.954	0.551715	8.64919	0
530	0	6.25692	5.67399	-0.163005	0
531	0	0	0	-3	0
533	0	10.4282	6.39961	0.199805	0
sly-miR827	2.80917	4.17128	0.550135	1.82802	0
535	1.87278	2.08564	0.146065	1.07143	0
536	11128.1	11567	0.055806	13.4698	0
537	380.175	1695.63	2.15672	9.64935	0
sly-miR6023	5.61835	6.25692	0.152099	2.59794	0
539	11.2367	14.5995	0.374039	3.69313	miRNA398
sly-miR169b	7.49113	2.08564	-1.78459	2.03676	0
sly-miR7981e	34.6465	81.34	1.22828	5.73397	0
sly-miR9477-5p	0	0	0	-3	0
sly-miR9473-3p	0.936391	6.25692	2.58803	1.37997	0
sly-miR9470-5p	27.1553	39.6272	0.543172	5.04138	0
sly-miR9469-5p	0	0	0	-3	0
sly-miR482e-5p	458.832	2096.07	2.19134	9.93789	0
sly-miR9475-3p	40.2648	70.9118	0.814575	5.74321	0
sly-miR7981b	8.42752	33.3702	1.96954	4.08112	0
sly-miR394-3p	7.49113	27.1133	1.83851	3.84831	0
sly-miR390b-3p	135.777	283.647	1.06217	7.6175	0
sly-miR9471a-5p	213.497	465.098	1.12286	8.30035	0
sly-miR1916	0	0	0	-3	0
sly-miR164b-3p	3.74556	10.4282	1.44707	2.67608	0
sly-miR9469-3p	0	0	0	-3	0
sly-miR10540	0	0	0	-3	0
sly-miR156d-3p	172.296	229.42	0.412845	7.63621	0
sly-miR168a-3p	392.348	1599.69	2.02724	9.63007	0
sly-miR9477-3p	0.936391	2.08564	1.05851	0.61521	0
sly-miR9479-3p	17.7914	14.5995	-0.283066	4.02168	0
sly-miR9476-5p	90.8299	108.453	0.255512	6.63484	0
sly-miR156e-3p	13.1095	45.8841	1.79762	4.62504	0
sly-miR482d-5p	14.9823	22.942	0.610592	4.22247	0
sly-miR10529	4.68195	4.17128	-0.162035	2.18411	0
sly-miR390a-3p	346.465	642.377	0.890473	8.88232	0
sly-miR395b	40.2648	33.3702	-0.270035	5.2009	0
sly-miR10533	9.36391	27.1133	1.52132	4.0069	0
sly-miR168b-3p	1067.49	4615.52	2.11215	11.1162	0
sly-miR319a	4.68195	12.5138	1.39467	2.96246	0
sly-miR530	9.36391	14.5995	0.633903	3.56319	0
sly-miR167b-3p	14.0459	95.9395	2.76108	5.20539	0
sly-miR10535a	0	2.08564	4.14446	-0.927768	0
sly-miR10542	4.68195	8.34256	0.816823	2.67353	0
sly-miR397-3p	306.2	241.934	-0.339702	8.08907	0
sly-miR6027-5p	135.777	796.715	2.55173	8.36228	0
sly-miR10536	9.36391	12.5138	0.41355	3.45302	0
sly-miR166c-5p	390.475	642.377	0.71801	8.96855	0
sly-miR403-5p	2630.32	8315.45	1.66051	12.1913	0
sly-miR171c	207.879	173.108	-0.263895	7.56852	0
sly-miR7981c	532.806	565.209	0.0851524	9.10038	0
sly-miR393	211.624	171.023	-0.307117	7.57266	0
sly-miR319d	0	0	0	-3	0
sly-miR164a-3p	19.6642	29.199	0.567366	4.59033	0
sly-miR7981a	6.55474	20.8564	1.65125	3.56542	0
sly-miR319c-5p	8.42752	10.4282	0.30326	3.24798	0
sly-miR10530	128.286	162.68	0.342381	7.17581	0
sly-miR10528	71.1657	202.307	1.50565	6.90847	0
sly-miR10541	0.936391	4.17128	2.01713	1.09452	0
sly-miR169c	1.87278	2.08564	0.146065	1.07143	0
sly-miR5302b-3p	0	0	0	-3	0
sly-miR6024	23402.3	21584.3	-0.116667	14.456	0
sly-miR9472-3p	0	0	0	-3	0
sly-miR9471b-5p	112.367	412.957	1.87661	7.75198	0
sly-miR9474-5p	13.1095	2.08564	-2.58176	2.43535	0
sly-miR9474-3p	8.42752	2.08564	-1.95188	2.12041	0
sly-miR10538	134.84	210.65	0.643113	7.398	0
sly-miR169e-3p	2405.59	1583	-0.603689	10.9304	0
sly-miR477-3p	207.879	114.71	-0.857045	7.27194	0
sly-miR1917	0	6.25692	5.67399	-0.163005	0
sly-miR408	5.61835	104.282	4.18418	4.61398	0
sly-miR399b	14.9823	43.7985	1.53975	4.68704	0
sly-miR171f	1879.34	2041.84	0.11964	10.9359	0
sly-miR9478-5p	0	0	0	-3	0
sly-miR10532	506.588	915.596	0.853741	9.41189	0
sly-miR9475-5p	63.6746	160.594	1.33292	6.66194	0
sly-miR10535b	0	2.08564	4.14446	-0.927768	0
sly-miR171b-5p	28.0917	18.7708	-0.578488	4.52923	0
sly-miR7981f	111.431	185.622	0.735577	7.16941	0
sly-miR169f	615.209	494.297	-0.315627	9.10741	0
sly-miR5302a	0	0	0	-3	0
sly-miR396a-3p	6551.93	26237.4	2.00161	13.6785	0
sly-miR10531	8.42752	10.4282	0.30326	3.24798	0

## Sheet: hpAGO2-8Mt UP
	hpAGO2_mock	hpAGO2_PVX8	M	A	S
4	9.36391	14.5995	0.633903	3.56319	0
10	0	4.17128	5.10309	-0.448456	0
13	1.87278	2.08564	0.146065	1.07143	0
sly-miR6026	809.042	1449.52	0.841191	10.0809	0
16	0	4.17128	5.10309	-0.448456	0
17	41.2012	64.6549	0.648489	5.69323	0
18	5.61835	10.4282	0.877718	2.96075	0
20	0	2.08564	4.14446	-0.927768	0
22	0	2.08564	4.14446	-0.927768	0
23	58.0562	68.8261	0.24502	5.98499	0
25	0	2.08564	4.14446	-0.927768	0
28	24.3462	68.8261	1.49449	5.36026	0
30	0	6.25692	5.67399	-0.163005	0
31	0.936391	2.08564	1.05851	0.61521	0
34	1.87278	8.34256	2.08355	2.04017	0
sly-miR403-3p	3173.43	3822.98	0.268645	11.7662	0
37	0.936391	2.08564	1.05851	0.61521	0
42	0	2.08564	4.14446	-0.927768	0
43	4.68195	10.4282	1.13449	2.83237	0
48	53.3743	75.0831	0.491368	5.98713	0
sly-miR9476-3p	6.55474	43.7985	2.71713	4.09836	0
51	4.68195	6.25692	0.408868	2.46956	0
55	0	4.17128	5.10309	-0.448456	0
56	24.3462	143.909	2.55726	5.89164	0
61	5.61835	8.34256	0.560055	2.80192	0
62	0	14.5995	6.88015	0.440073	0
sly-miR5304	30.9009	31.2846	0.0177328	4.96427	0
66	1.87278	12.5138	2.66139	2.3291	0
69	1.87278	10.4282	2.40121	2.199	0
70	1410.2	1514.18	0.102619	10.5131	0
sly-miR160a	152.632	327.446	1.10057	7.80538	0
75	0.936391	2.08564	1.05851	0.61521	0
sly-miR156a	68437.1	68634.3	0.0041509	16.0646	0
86	6.55474	10.4282	0.659818	3.0697	0
88	0	2.08564	4.14446	-0.927768	0
sly-miR171b-3p	106.749	129.31	0.27632	6.87792	0
90	0	4.17128	5.10309	-0.448456	0
91	9.36391	20.8564	1.1448	3.81864	0
96	2.80917	6.25692	1.12104	2.11347	0
100	7.49113	47.9697	2.65875	4.25843	0
102	0	10.4282	6.39961	0.199805	0
106	0.936391	6.25692	2.58803	1.37997	0
113	16.855	29.199	0.788241	4.47989	0
116	1.87278	2.08564	0.146065	1.07143	0
117	7.49113	14.5995	0.951088	3.4046	0
127	46.8195	377.501	3.00793	7.05685	0
132	15.9186	16.6851	0.0673283	4.03759	0
137	44.0104	79.2543	0.846828	5.88728	0
150	0.936391	12.5138	3.57384	1.87287	0
sly-miR162	13783.7	14019.7	0.0244922	13.7629	0
sly-miR482a	942.946	1693.54	0.844711	10.3036	0
158	0	4.17128	5.10309	-0.448456	0
160	4.68195	25.0277	2.38752	3.45888	0
164	547.789	734.145	0.422363	9.30899	0
165	5.61835	6.25692	0.152099	2.59794	0
169	522.506	700.775	0.423416	9.24136	0
sly-miR6025	79.5932	112.625	0.500141	6.56691	0
sly-miR5300	673.265	713.289	0.0832972	9.43695	0
172	308.073	3991.92	3.6952	10.1153	0
175	0.936391	6.25692	2.58803	1.37997	0
177	1.87278	2.08564	0.146065	1.07143	0
186	2.80917	14.5995	2.32719	2.71655	0
sly-miR10534	50.5651	118.882	1.23126	6.27926	0
192	1.87278	8.34256	2.08355	2.04017	0
196	0.936391	6.25692	2.58803	1.37997	0
sly-miR482e-3p	9961.33	18472.5	0.890962	13.7276	0
203	0	12.5138	6.65979	0.329896	0
216	14.0459	273.219	4.26972	5.95971	miRNA398a
225	7.49113	10.4282	0.470551	3.16433	0
226	42.1376	70.9118	0.749185	5.7759	0
231	588.99	1729	1.55342	9.97911	0
232	0.936391	6.25692	2.58803	1.37997	0
238	5.61835	12.5138	1.1379	3.09084	0
sly-miR172a	750.986	846.77	0.173158	9.63946	0
244	7.49113	14.5995	0.951088	3.4046	0
sly-miR319b	1835.33	2342.17	0.351791	11.0178	0
251	0	6.25692	5.67399	-0.163005	0
sly-miR391	99.2574	1063.68	3.42009	8.34497	0
255	61.8018	145.995	1.23852	6.57175	0
256	0	2.08564	4.14446	-0.927768	0
261	462.577	648.634	0.487599	9.09774	0
sly-miR482d-3p	637.682	823.828	0.369442	9.5017	0
sly-miR482b	3995.58	7395.68	0.888257	12.4084	0
sly-miR482c	185.405	352.473	0.92637	7.9987	0
268	13.1095	14.5995	0.153916	3.80319	0
273	0	6.25692	5.67399	-0.163005	0
275	0	22.942	7.52776	0.763881	0
282	1.87278	4.17128	1.10469	1.55074	0
283	70.2293	120.967	0.783394	6.52826	0
284	0	8.34256	6.08195	0.0409733	0
285	0.936391	4.17128	2.01713	1.09452	0
290	0	4.17128	5.10309	-0.448456	0
sly-miR9473-5p	107.685	148.08	0.459108	6.9819	0
298	39.3284	83.4256	1.0825	5.84333	0
sly-miR5302b-5p	0.936391	2.08564	1.05851	0.61521	0
303	2.80917	6.25692	1.12104	2.11347	0
310	14.9823	27.1133	0.850397	4.34237	0
sly-miR171e	420.44	648.634	0.625356	9.02886	0
323	198.515	321.189	0.693827	7.98092	0
325	988.829	1190.9	0.26823	10.0839	0
sly-miR397-5p	5.61835	20.8564	1.86915	3.45647	0
329	45.8832	58.3979	0.347112	5.69737	0
sly-miR9470-3p	605.845	827.999	0.450601	9.4684	0
sly-miR10537	4.68195	31.2846	2.70801	3.61913	0
333	0	2.08564	4.14446	-0.927768	0
sly-miR168a-5p	4564.91	9391.64	1.04077	12.6768	0
337	0	2.08564	4.14446	-0.927768	0
339	4.68195	29.199	2.60889	3.56957	0
344	0.936391	4.17128	2.01713	1.09452	0
345	11.2367	12.5138	0.153687	3.58295	0
350	0.936391	2.08564	1.05851	0.61521	0
sly-miR156d-5p	1036.58	1215.93	0.230195	10.1329	0
sly-miR1919a	910.172	4590.49	2.33428	10.9973	0
sly-miR169e-5p	0	2.08564	4.14446	-0.927768	0
sly-miR9472-5p	8.42752	143.909	4.07392	5.13331	0
367	5.61835	6.25692	0.152099	2.59794	0
372	7.49113	10.4282	0.470551	3.16433	0
374	193.833	241.934	0.319617	7.75941	0
375	6.55474	12.5138	0.920001	3.19979	0
377	74.9113	100.111	0.417737	6.43838	0
382	0.936391	2.08564	1.05851	0.61521	0
393	4.68195	18.7708	1.97487	3.25256	0
395	0.936391	10.4282	3.31365	1.74278	0
sly-miR390b-5p	372.684	448.413	0.266794	8.67569	0
401	5.61835	14.5995	1.35825	3.20102	0
402	4.68195	33.3702	2.80076	3.6655	0
404	5.61835	8.34256	0.560055	2.80192	0
421	278.108	314.932	0.179317	8.20981	0
423	3.74556	22.942	2.57522	3.24015	0
427	4.68195	8.34256	0.816823	2.67353	0
435	207.879	437.985	1.07468	8.23781	0
436	0	2.08564	4.14446	-0.927768	0
439	0	6.25692	5.67399	-0.163005	0
sly-miR390a-5p	1278.17	1386.95	0.117822	10.3789	0
444	0.936391	10.4282	3.31365	1.74278	0
450	14.9823	33.3702	1.14871	4.49153	0
451	24.3462	37.5415	0.6222	4.92411	0
454	58.0562	60.4836	0.0589679	5.89197	0
458	15.9186	37.5415	1.23128	4.61957	0
459	1080.6	3111.78	1.5258	10.8407	0
sly-miR6022	4676.34	5896.11	0.334376	12.3584	0
466	0.936391	2.08564	1.05851	0.61521	0
sly-miR398a	132.031	271.133	1.03742	7.56481	miRNA398a-3p
476	4.68195	12.5138	1.39467	2.96246	0
479	2.80917	10.4282	1.84666	2.47628	0
sly-miR9478-3p	12.1731	16.6851	0.450897	3.84581	0
483	6.55474	16.6851	1.33147	3.40552	0
485	0	2.08564	4.14446	-0.927768	0
487	0	4.17128	5.10309	-0.448456	0
489	6.55474	14.5995	1.14035	3.30997	0
490	7.49113	12.5138	0.730735	3.29443	0
sly-miR9471a-3p	13444.7	15362.8	0.192404	13.811	0
sly-miR9471b-3p	45047	46347.1	0.0410494	15.4797	0
498	6.55474	14.5995	1.14035	3.30997	0
506	10.3003	43.7985	2.0749	4.41947	0
512	1192.03	1224.27	0.0385036	10.2386	0
515	4.68195	16.6851	1.80614	3.16819	0
518	1.87278	20.8564	3.39264	2.69472	0
519	0.936391	2.08564	1.05851	0.61521	0
521	363.32	446.327	0.29677	8.65398	0
523	0	2.08564	4.14446	-0.927768	0
524	10.3003	16.6851	0.689241	3.72664	0
525	21.537	33.3702	0.628791	4.75149	0
527	0	208.564	10.7052	2.35261	0
529	331.482	485.954	0.551715	8.64919	0
530	0	6.25692	5.67399	-0.163005	0
533	0	10.4282	6.39961	0.199805	0
sly-miR827	2.80917	4.17128	0.550135	1.82802	0
535	1.87278	2.08564	0.146065	1.07143	0
536	11128.1	11567	0.055806	13.4698	0
537	380.175	1695.63	2.15672	9.64935	0
sly-miR6023	5.61835	6.25692	0.152099	2.59794	0
539	11.2367	14.5995	0.374039	3.69313	miRNA398
sly-miR7981e	34.6465	81.34	1.22828	5.73397	0
sly-miR9473-3p	0.936391	6.25692	2.58803	1.37997	0
sly-miR9470-5p	27.1553	39.6272	0.543172	5.04138	0
sly-miR482e-5p	458.832	2096.07	2.19134	9.93789	0
sly-miR9475-3p	40.2648	70.9118	0.814575	5.74321	0
sly-miR7981b	8.42752	33.3702	1.96954	4.08112	0
sly-miR394-3p	7.49113	27.1133	1.83851	3.84831	0
sly-miR390b-3p	135.777	283.647	1.06217	7.6175	0
sly-miR9471a-5p	213.497	465.098	1.12286	8.30035	0
sly-miR164b-3p	3.74556	10.4282	1.44707	2.67608	0
sly-miR156d-3p	172.296	229.42	0.412845	7.63621	0
sly-miR168a-3p	392.348	1599.69	2.02724	9.63007	0
sly-miR9477-3p	0.936391	2.08564	1.05851	0.61521	0
sly-miR9476-5p	90.8299	108.453	0.255512	6.63484	0
sly-miR156e-3p	13.1095	45.8841	1.79762	4.62504	0
sly-miR482d-5p	14.9823	22.942	0.610592	4.22247	0
sly-miR390a-3p	346.465	642.377	0.890473	8.88232	0
sly-miR10533	9.36391	27.1133	1.52132	4.0069	0
sly-miR168b-3p	1067.49	4615.52	2.11215	11.1162	0
sly-miR319a	4.68195	12.5138	1.39467	2.96246	0
sly-miR530	9.36391	14.5995	0.633903	3.56319	0
sly-miR167b-3p	14.0459	95.9395	2.76108	5.20539	0
sly-miR10535a	0	2.08564	4.14446	-0.927768	0
sly-miR10542	4.68195	8.34256	0.816823	2.67353	0
sly-miR6027-5p	135.777	796.715	2.55173	8.36228	0
sly-miR10536	9.36391	12.5138	0.41355	3.45302	0
sly-miR166c-5p	390.475	642.377	0.71801	8.96855	0
sly-miR403-5p	2630.32	8315.45	1.66051	12.1913	0
sly-miR7981c	532.806	565.209	0.0851524	9.10038	0
sly-miR164a-3p	19.6642	29.199	0.567366	4.59033	0
sly-miR7981a	6.55474	20.8564	1.65125	3.56542	0
sly-miR319c-5p	8.42752	10.4282	0.30326	3.24798	0
sly-miR10530	128.286	162.68	0.342381	7.17581	0
sly-miR10528	71.1657	202.307	1.50565	6.90847	0
sly-miR10541	0.936391	4.17128	2.01713	1.09452	0
sly-miR169c	1.87278	2.08564	0.146065	1.07143	0
sly-miR9471b-5p	112.367	412.957	1.87661	7.75198	0
sly-miR10538	134.84	210.65	0.643113	7.398	0
sly-miR1917	0	6.25692	5.67399	-0.163005	0
sly-miR408	5.61835	104.282	4.18418	4.61398	0
sly-miR399b	14.9823	43.7985	1.53975	4.68704	0
sly-miR171f	1879.34	2041.84	0.11964	10.9359	0
sly-miR10532	506.588	915.596	0.853741	9.41189	0
sly-miR9475-5p	63.6746	160.594	1.33292	6.66194	0
sly-miR10535b	0	2.08564	4.14446	-0.927768	0
sly-miR7981f	111.431	185.622	0.735577	7.16941	0
sly-miR396a-3p	6551.93	26237.4	2.00161	13.6785	0
sly-miR10531	8.42752	10.4282	0.30326	3.24798	0

## Sheet: hpAGO2-8Mt DOWN
	hpAGO2_mock	hpAGO2_PVX8	M	A	S
sly-miR396a-5p	85214.4	76981	-0.146595	16.3055	0
5	1.87278	0	-3.9984	-1.0008	0
7	14.9823	14.5995	-0.0370245	3.89866	0
39	4.68195	0	-5.26512	-0.367438	0
41	2.80917	0	-4.55295	-0.723523	0
44	0.936391	0	-3.08596	-1.45702	0
47	10.3003	8.34256	-0.30007	3.23198	0
sly-miR166a	9806.82	8588.67	-0.191349	13.1639	0
sly-miR164a-5p	3409.4	1501.66	-1.18289	11.1439	0
54	165.741	160.594	-0.0454765	7.35114	0
57	45.8832	31.2846	-0.550684	5.24848	0
sly-miR166c-3p	17022.7	12741.2	-0.417953	13.8462	0
sly-miR394-5p	7334.75	5714.66	-0.360074	12.6605	0
82	29.0281	18.7708	-0.625587	4.55278	0
84	17.7914	10.4282	-0.763602	3.78141	0
sly-miR167b-5p	646.11	308.675	-1.06539	8.80322	0
92	9.36391	6.25692	-0.572251	2.96012	0
93	1.87278	0	-3.9984	-1.0008	0
sly-miR171a	967.292	928.11	-0.0596475	9.88817	0
97	0.936391	0	-3.08596	-1.45702	0
108	11.2367	10.4282	-0.106497	3.45286	0
114	0.936391	0	-3.08596	-1.45702	0
115	49.6287	37.5415	-0.401521	5.43597	0
119	17.7914	12.5138	-0.503419	3.9115	0
120	91.7663	54.2267	-0.757605	6.14305	0
sly-miR399	38.392	22.942	-0.739663	4.89759	0
139	1.87278	0	-3.9984	-1.0008	0
sly-miR319c-3p	12978.4	10945.4	-0.245777	13.5409	0
149	11.2367	2.08564	-2.36164	2.32529	0
sly-miR169d	0.936391	0	-3.08596	-1.45702	0
153	0.936391	0	-3.08596	-1.45702	0
sly-miR159	465479	462224	-0.0101245	18.8233	0
167	6.55474	0	-5.73979	-0.130104	0
174	48.6923	47.9697	-0.0215145	5.59856	0
179	1.87278	0	-3.9984	-1.0008	0
sly-miR5303	65.5474	52.141	-0.329413	5.87251	0
184	28.0917	12.5138	-1.15869	4.23914	0
194	66.4838	35.4559	-0.904609	5.60534	0
198	9.36391	8.34256	-0.164296	3.16409	0
201	0.936391	0	-3.08596	-1.45702	0
208	6.55474	6.25692	-0.0658003	2.70689	0
213	0.936391	0	-3.08596	-1.45702	0
214	23.4098	12.5138	-0.89693	4.10826	0
215	14.9823	10.4282	-0.517561	3.65839	0
219	386.729	354.559	-0.125257	8.53302	0
223	35.5829	33.3702	-0.0922851	5.11203	0
234	4.68195	4.17128	-0.162035	2.18411	0
sly-miR172d	313.691	235.677	-0.41234	8.0876	0
237	5.61835	0	-5.52189	-0.239054	0
sly-miR9479-5p	6.55474	2.08564	-1.59533	1.94213	0
245	2.80917	2.08564	-0.408489	1.34871	0
250	57.1198	33.3702	-0.773189	5.45248	0
265	7.49113	2.08564	-1.78459	2.03676	0
279	145.141	127.224	-0.189905	7.0876	0
sly-miR167a	49680.2	37672.9	-0.399142	15.4008	0
sly-miR396b	82354.6	45381.5	-0.859745	15.8997	0
292	11.2367	6.25692	-0.832115	3.09005	0
304	2.80917	0	-4.55295	-0.723523	0
305	1.87278	0	-3.9984	-1.0008	0
307	0.936391	0	-3.08596	-1.45702	0
313	17.7914	10.4282	-0.763602	3.78141	0
322	7.49113	4.17128	-0.825969	2.51607	0
327	14.0459	6.25692	-1.15086	3.24942	0
330	0.936391	0	-3.08596	-1.45702	0
336	15.9186	6.25692	-1.32994	3.33896	0
346	4.68195	0	-5.26512	-0.367438	0
352	1.87278	0	-3.9984	-1.0008	0
sly-miR156e-5p	272.49	246.106	-0.146854	8.01729	0
sly-miR1919c-5p	9583.96	8795.15	-0.123913	13.1645	0
sly-miR159b	1.87278	0	-3.9984	-1.0008	0
sly-miR1918	35.5829	14.5995	-1.27802	4.51916	0
390	0.936391	0	-3.08596	-1.45702	0
392	64.611	52.141	-0.308695	5.86215	0
396	0.936391	0	-3.08596	-1.45702	0
405	0.936391	0	-3.08596	-1.45702	0
411	7.49113	2.08564	-1.78459	2.03676	0
420	29.9645	22.942	-0.383427	4.71948	0
422	2.80917	0	-4.55295	-0.723523	0
425	0.936391	0	-3.08596	-1.45702	0
sly-miR477-5p	121.731	112.625	-0.112053	6.873	0
429	0.936391	0	-3.08596	-1.45702	0
437	1.87278	0	-3.9984	-1.0008	0
441	149.823	81.34	-0.880206	6.78821	0
446	1180.79	648.634	-0.864149	9.77361	0
447	112.367	110.539	-0.023636	6.80186	0
448	1.87278	0	-3.9984	-1.0008	0
sly-miR6027-3p	6483.57	5224.53	-0.311481	12.5069	0
455	48.6923	31.2846	-0.636187	5.29123	0
456	21.537	16.6851	-0.365836	4.25418	0
461	27.1553	27.1133	-0.0022234	4.76868	0
469	1022.54	986.508	-0.0517467	9.97224	0
477	23.4098	4.17128	-2.45363	3.32991	0
sly-miR171d	481.305	463.012	-0.0558862	8.88324	0
494	17.7914	10.4282	-0.763602	3.78141	0
499	7.49113	4.17128	-0.825969	2.51607	0
sly-miR10539	2.80917	0	-4.55295	-0.723523	0
511	37.4556	29.199	-0.357909	5.05296	0
513	0.936391	0	-3.08596	-1.45702	0
sly-miR169b	7.49113	2.08564	-1.78459	2.03676	0
sly-miR9479-3p	17.7914	14.5995	-0.283066	4.02168	0
sly-miR10529	4.68195	4.17128	-0.162035	2.18411	0
sly-miR395b	40.2648	33.3702	-0.270035	5.2009	0
sly-miR397-3p	306.2	241.934	-0.339702	8.08907	0
sly-miR171c	207.879	173.108	-0.263895	7.56852	0
sly-miR393	211.624	171.023	-0.307117	7.57266	0
sly-miR6024	23402.3	21584.3	-0.116667	14.456	0
sly-miR9474-5p	13.1095	2.08564	-2.58176	2.43535	0
sly-miR9474-3p	8.42752	2.08564	-1.95188	2.12041	0
sly-miR169e-3p	2405.59	1583	-0.603689	10.9304	0
sly-miR477-3p	207.879	114.71	-0.857045	7.27194	0
sly-miR171b-5p	28.0917	18.7708	-0.578488	4.52923	0
sly-miR169f	615.209	494.297	-0.315627	9.10741	0

## Sheet: WT-UK3
	WT_mock	WT_PVXUK3	M	A	S
1	0	13.9694	6.81705	0.408523	0
sly-miR396a-5p	70341.7	65586.1	-0.100989	16.0516	0
4	17.2403	24.4464	0.500774	4.36852	0
5	1.43669	10.477	2.76316	2.02469	0
7	22.987	6.98468	-1.70079	3.68018	0
9	0	0	0	-3	0
10	2.87338	0	-4.58418	-0.707909	0
11	2.87338	6.98468	1.2456	2.20698	0
12	0	0	0	-3	0
13	14.3669	3.49234	-2.00224	2.85605	0
sly-miR6026	635.016	845.146	0.412336	9.5171	0
15	1.43669	3.49234	1.21182	1.24902	0
16	1.43669	3.49234	1.21182	1.24902	0
17	37.3539	66.3545	0.82683	5.64142	0
18	12.9302	20.954	0.691185	4.05214	0
19	0	0	0	-3	0
20	0	0	0	-3	0
21	0	0	0	-3	0
22	10.0568	38.4157	1.92039	4.30812	0
23	30.1705	125.724	2.05452	5.94829	0
24	4.31007	0	-5.14896	-0.425522	0
25	0	3.49234	4.85493	-0.572535	0
26	0	0	0	-3	0
27	0	0	0	-3	0
28	40.2273	111.755	1.47123	6.07019	0
29	0	0	0	-3	0
30	1.43669	0	-3.64311	-1.17845	0
31	2.87338	13.9694	2.23286	2.70061	0
33	0	0	0	-3	0
34	2.87338	10.477	1.82209	2.49522	0
sly-miR403-3p	3675.05	7138.34	0.957801	12.3225	0
37	1.43669	3.49234	1.21182	1.24902	0
38	0	0	0	-3	0
39	2.87338	0	-4.58418	-0.707909	0
41	0	0	0	-3	0
42	0	0	0	-3	0
43	4.31007	17.4617	1.98746	3.14268	0
44	0	3.49234	4.85493	-0.572535	0
45	1.43669	0	-3.64311	-1.17845	0
46	1.43669	0	-3.64311	-1.17845	0
47	10.0568	24.4464	1.27098	3.98342	0
48	45.974	150.171	1.70499	6.37916	0
sly-miR166a	7946.33	11898.4	0.5824	13.2473	0
sly-miR9476-3p	68.9611	136.201	0.980597	6.60062	0
51	8.62013	13.9694	0.688566	3.47276	0
sly-miR164a-5p	5542.75	2811.33	-0.979315	11.9468	0
53	0	0	0	-3	0
54	153.726	139.694	-0.137975	7.1964	0
55	1.43669	0	-3.64311	-1.17845	0
56	24.4237	206.048	3.07014	6.15264	0
57	45.974	59.3698	0.368026	5.71068	0
sly-miR166c-3p	19102.2	16431.5	-0.217278	14.1128	0
sly-miR394-5p	11240.7	7480.59	-0.587494	13.1627	0
61	10.0568	17.4617	0.788489	3.74217	0
62	5.74675	31.4311	2.42605	3.76682	0
sly-miR5304	27.2971	38.4157	0.491046	5.02279	0
64	5.74675	0	-5.55379	-0.223104	0
66	1.43669	0	-3.64311	-1.17845	0
68	0	0	0	-3	0
69	25.8604	3.49234	-2.8447	3.27728	0
70	1639.26	1840.46	0.16701	10.7624	0
sly-miR160a	350.552	359.711	0.0371964	8.4726	0
73	0	0	0	-3	0
74	0	0	0	-3	0
75	0	10.477	6.40627	0.203134	0
76	0	0	0	-3	0
81	0	0	0	-3	0
82	53.1575	38.4157	-0.467277	5.50195	0
sly-miR156a	53860	52538.8	-0.0358327	15.699	0
84	14.3669	13.9694	-0.0401277	3.83711	0
sly-miR167b-5p	972.638	488.928	-0.992099	9.4299	0
86	17.2403	27.9387	0.692502	4.46438	0
88	4.31007	6.98468	0.680829	2.48937	0
sly-miR171b-3p	234.18	90.8008	-1.36563	7.18943	0
90	2.87338	0	-4.58418	-0.707909	0
91	18.677	20.954	0.164926	4.31527	0
92	0	10.477	6.40627	0.203134	0
93	0	0	0	-3	0
94	0	3.49234	4.85493	-0.572535	0
sly-miR171a	1831.78	1208.35	-0.600156	10.539	0
96	1.43669	0	-3.64311	-1.17845	0
97	0	6.98468	5.82978	-0.0851078	0
98	0	0	0	-3	0
99	1.43669	0	-3.64311	-1.17845	0
100	7.18344	6.98468	-0.0397798	2.84967	0
sly-miR169a	0	0	0	-3	0
102	0	10.477	6.40627	0.203134	0
105	0	0	0	-3	0
106	1.43669	6.98468	2.18668	1.73645	0
107	0	0	0	-3	0
108	5.74675	17.4617	1.58262	3.3451	0
110	0	0	0	-3	0
112	0	0	0	-3	0
113	43.1007	31.4311	-0.453971	5.20683	0
114	4.31007	0	-5.14896	-0.425522	0
115	87.638	48.8928	-0.840309	6.03539	0
116	0	3.49234	4.85493	-0.572535	0
117	15.8036	31.4311	0.9863	4.4867	0
118	0	0	0	-3	0
119	12.9302	13.9694	0.110493	3.7618	0
120	56.0309	31.4311	-0.83152	5.3956	0
sly-miR399	41.664	31.4311	-0.405205	5.18245	0
127	4.31007	279.387	5.97781	5.13786	0
130	0	0	0	-3	0
131	0	0	0	-3	0
132	15.8036	73.3391	2.20542	5.09626	0
134	0	0	0	-3	0
136	0	0	0	-3	0
137	71.8344	73.3391	0.0298561	6.18404	0
138	0	0	0	-3	0
139	1.43669	0	-3.64311	-1.17845	0
143	0	0	0	-3	0
144	0	0	0	-3	0
145	0	0	0	-3	0
146	0	0	0	-3	0
147	0	0	0	-3	0
sly-miR319c-3p	12173.1	8542.26	-0.510996	13.3159	0
149	7.18344	10.477	0.536703	3.13792	0
150	1.43669	31.4311	4.33674	2.81148	0
sly-miR169d	0	0	0	-3	0
153	0	0	0	-3	0
154	0	0	0	-3	0
sly-miR162	12224.8	19166	0.648732	13.9019	0
sly-miR482a	1502.78	1609.97	0.0993941	10.6032	0
157	0	0	0	-3	0
158	7.18344	0	-5.86956	-0.0652179	0
159	0	0	0	-3	0
160	0	20.954	7.39774	0.698869	0
sly-miR159	444720	264876	-0.747577	18.3887	0
164	708.288	579.728	-0.288902	9.324	0
165	0	6.98468	5.82978	-0.0851078	0
166	0	0	0	-3	0
167	14.3669	0	-6.85717	0.428587	0
168	1.43669	6.98468	2.18668	1.73645	0
169	1094.76	1180.41	0.108667	10.1509	0
sly-miR6025	139.359	300.341	1.10711	7.67751	0
sly-miR5300	1109.12	2179.22	0.974312	10.6025	0
172	732.711	11954.3	4.02791	11.5313	0
173	0	0	0	-3	0
174	41.664	41.9081	0.00840269	5.38925	0
175	7.18344	24.4464	1.74934	3.74424	0
176	2.87338	0	-4.58418	-0.707909	0
177	1.43669	3.49234	1.21182	1.24902	0
178	0	0	0	-3	0
179	1.43669	0	-3.64311	-1.17845	0
sly-miR172c	0	24.4464	7.61891	0.809453	0
181	0	0	0	-3	0
sly-miR5303	77.5812	76.8315	-0.0139869	6.27296	0
184	33.0438	20.954	-0.65402	4.72475	0
185	0	0	0	-3	0
186	4.31007	10.477	1.25731	2.77761	0
187	0	0	0	-3	0
188	0	0	0	-3	0
sly-miR10534	84.7646	237.479	1.4849	7.14997	0
190	0	0	0	-3	0
192	4.31007	0	-5.14896	-0.425522	0
193	0	0	0	-3	0
194	191.08	55.8774	-1.77156	6.6932	0
196	4.31007	0	-5.14896	-0.425522	0
sly-miR482e-3p	15444.4	16714.3	0.114001	13.9718	0
198	11.4935	20.954	0.859384	3.96805	0
199	0	0	0	-3	0
201	0	10.477	6.40627	0.203134	0
203	0	20.954	7.39774	0.698869	0
208	4.31007	3.49234	-0.294027	2.00194	0
212	0	0	0	-3	0
213	0	0	0	-3	0
214	43.1007	27.9387	-0.623182	5.12223	0
215	15.8036	52.3851	1.72098	4.85403	0
216	0	230.494	10.8494	2.42469	miRNA398a
217	0	0	0	-3	0
219	1590.41	810.223	-0.972903	10.1488	0
220	0	0	0	-3	0
221	1.43669	0	-3.64311	-1.17845	0
223	33.0438	52.3851	0.662766	5.38314	0
224	0	0	0	-3	0
225	8.62013	24.4464	1.49043	3.87369	0
226	41.664	87.3085	1.06506	5.91758	0
227	0	0	0	-3	0
228	0	0	0	-3	0
231	2459.61	4794.98	0.96306	11.7458	0
232	4.31007	0	-5.14896	-0.425522	0
233	0	0	0	-3	0
234	0	6.98468	5.82978	-0.0851078	0
sly-miR172d	499.968	310.818	-0.685544	8.62328	0
237	0	0	0	-3	0
238	8.62013	38.4157	2.13983	4.1984	0
239	0	0	0	-3	0
240	0	0	0	-3	0
sly-miR9479-5p	4.31007	17.4617	1.98746	3.14268	0
sly-miR172a	1709.66	1435.35	-0.252285	10.6135	0
244	7.18344	3.49234	-1.01464	2.36225	0
245	1.43669	0	-3.64311	-1.17845	0
247	0	0	0	-3	0
sly-miR319b	1068.9	1180.41	0.143151	10.1337	0
250	61.7776	62.8621	0.0250563	5.96446	0
251	1.43669	3.49234	1.21182	1.24902	0
sly-miR391	249.984	227.002	-0.139056	7.89688	0
255	66.0877	94.2932	0.511957	6.30501	0
256	1.43669	3.49234	1.21182	1.24902	0
257	0	0	0	-3	0
258	0	0	0	-3	0
259	0	0	0	-3	0
261	676.68	1480.75	1.12964	9.96742	0
sly-miR482d-3p	887.874	792.761	-0.163444	9.71269	0
sly-miR482b	6230.92	8874.03	0.510137	12.8603	0
sly-miR482c	347.679	247.956	-0.487461	8.1984	0
265	12.9302	17.4617	0.42986	3.92148	0
266	1.43669	3.49234	1.21182	1.24902	0
267	0	0	0	-3	0
268	20.1136	13.9694	-0.521995	4.07804	0
272	0	0	0	-3	0
273	0	17.4617	7.13641	0.568206	0
275	12.9302	90.8008	2.80007	5.10659	0
276	0	0	0	-3	0
278	0	0	0	-3	0
279	208.32	118.74	-0.810347	7.29835	0
sly-miR167a	54995	44569.2	-0.303252	15.5954	0
282	5.74675	0	-5.55379	-0.223104	0
283	120.682	139.694	0.210854	7.02199	0
284	0	13.9694	6.81705	0.408523	0
285	1.43669	3.49234	1.21182	1.24902	0
290	5.74675	13.9694	1.26325	3.18542	0
sly-miR396b	69199.5	33351.8	-1.05299	15.552	0
292	20.1136	6.98468	-1.50926	3.58441	0
294	0	0	0	-3	0
sly-miR9473-5p	150.852	244.464	0.696026	7.5862	0
296	1.43669	0	-3.64311	-1.17845	0
297	0	0	0	-3	0
298	58.9042	136.201	1.20756	6.48714	0
299	0	0	0	-3	0
sly-miR5302b-5p	5.74675	6.98468	0.275993	2.69179	0
303	17.2403	3.49234	-2.2632	2.98653	0
304	4.31007	3.49234	-0.294027	2.00194	0
305	2.87338	0	-4.58418	-0.707909	0
306	0	0	0	-3	0
307	1.43669	3.49234	1.21182	1.24902	0
309	0	0	0	-3	0
310	15.8036	24.4464	0.625361	4.30623	0
312	0	0	0	-3	0
313	20.1136	31.4311	0.640804	4.65944	0
315	0	0	0	-3	0
316	0	0	0	-3	0
sly-miR171e	310.325	509.882	0.716156	8.63629	0
320	0	0	0	-3	0
321	0	0	0	-3	0
322	7.18344	6.98468	-0.0397798	2.84967	0
323	537.322	405.111	-0.407358	8.8663	0
325	1811.66	2629.73	0.537569	11.092	0
sly-miR397-5p	21.5503	27.9387	0.372652	4.62431	0
327	17.2403	6.98468	-1.28835	3.47396	0
328	0	0	0	-3	0
329	76.1445	97.7855	0.360357	6.43321	0
330	1.43669	0	-3.64311	-1.17845	0
sly-miR9470-3p	964.018	1348.04	0.483681	10.1549	0
sly-miR10537	24.4237	97.7855	1.99582	5.61548	0
333	0	0	0	-3	0
sly-miR168a-5p	6061.39	37057.2	2.61201	13.8715	0
335	1.43669	0	-3.64311	-1.17845	0
336	31.6072	6.98468	-2.15809	3.90883	0
337	1.43669	17.4617	3.49331	2.38976	0
339	61.7776	240.971	1.96154	6.9327	0
341	0	0	0	-3	0
343	0	0	0	-3	0
344	5.74675	0	-5.55379	-0.223104	0
345	14.3669	24.4464	0.761733	4.23804	0
346	0	6.98468	5.82978	-0.0851078	0
347	0	0	0	-3	0
349	0	0	0	-3	0
350	1.43669	0	-3.64311	-1.17845	0
sly-miR156d-5p	930.974	998.809	0.101455	9.91352	0
352	0	0	0	-3	0
sly-miR156e-5p	336.185	363.203	0.111481	8.44939	0
sly-miR1919c-5p	9469.22	12471.1	0.397273	13.4077	0
sly-miR1919a	1386.4	13456	3.27871	12.0766	0
sly-miR169e-5p	4.31007	0	-5.14896	-0.425522	0
sly-miR9472-5p	15.8036	6.98468	-1.16376	3.41166	0
367	7.18344	55.8774	2.93785	4.33849	0
370	0	0	0	-3	0
372	4.31007	17.4617	1.98746	3.14268	0
373	0	0	0	-3	0
374	285.901	286.372	0.00237267	8.16119	0
375	21.5503	27.9387	0.372652	4.62431	0
377	147.979	153.663	0.0543324	7.23763	0
sly-miR159b	0	3.49234	4.85493	-0.572535	0
382	1.43669	0	-3.64311	-1.17845	0
sly-miR1918	58.9042	41.9081	-0.489905	5.63841	0
386	0	0	0	-3	0
387	0	0	0	-3	0
388	4.31007	3.49234	-0.294027	2.00194	0
389	2.87338	3.49234	0.270747	1.71956	0
390	2.87338	6.98468	1.2456	2.20698	0
391	0	0	0	-3	0
392	262.914	62.8621	-2.06215	7.00806	0
393	7.18344	20.954	1.52817	3.63365	0
394	0	0	0	-3	0
395	5.74675	3.49234	-0.698863	2.20436	0
396	1.43669	0	-3.64311	-1.17845	0
398	0	0	0	-3	0
sly-miR390b-5p	349.115	953.409	1.44906	9.17261	0
401	15.8036	10.477	-0.587278	3.69991	0
402	1.43669	83.8161	5.7482	3.51721	0
403	0	0	0	-3	0
404	7.18344	0	-5.86956	-0.0652179	0
405	0	0	0	-3	0
406	0	0	0	-3	0
410	0	17.4617	7.13641	0.568206	0
411	2.87338	6.98468	1.2456	2.20698	0
412	0	0	0	-3	0
413	0	0	0	-3	0
416	0	0	0	-3	0
417	0	6.98468	5.82978	-0.0851078	0
418	0	3.49234	4.85493	-0.572535	0
419	2.87338	0	-4.58418	-0.707909	0
420	43.1007	45.4004	0.0747841	5.47121	0
421	317.508	590.205	0.894161	8.7583	0
422	1.43669	0	-3.64311	-1.17845	0
423	8.62013	0	-6.12848	0.0642401	0
425	0	0	0	-3	0
sly-miR477-5p	156.599	164.14	0.067798	7.32598	0
427	4.31007	0	-5.14896	-0.425522	0
428	0	0	0	-3	0
429	10.0568	0	-6.34792	0.173962	0
431	0	0	0	-3	0
433	0	0	0	-3	0
435	281.591	681.006	1.27369	8.77494	0
436	5.74675	0	-5.55379	-0.223104	0
437	0	3.49234	4.85493	-0.572535	0
438	0	0	0	-3	0
439	0	3.49234	4.85493	-0.572535	0
441	271.534	94.2932	-1.52466	7.32332	0
sly-miR390a-5p	1614.84	3062.78	0.9234	11.119	0
443	0	0	0	-3	0
444	2.87338	6.98468	1.2456	2.20698	0
445	0	0	0	-3	0
446	1173.77	656.56	-0.838036	9.77808	0
447	122.119	48.8928	-1.31838	6.27442	0
448	0	0	0	-3	0
sly-miR6027-3p	9242.22	8601.63	-0.103627	13.1222	0
450	31.6072	6.98468	-2.15809	3.90883	0
451	89.0747	52.3851	-0.764444	6.09674	0
452	0	0	0	-3	0
453	7.18344	0	-5.86956	-0.0652179	0
454	74.7078	83.8161	0.165707	6.30845	0
455	35.9172	24.4464	-0.552709	4.89526	0
456	17.2403	24.4464	0.500774	4.36852	0
458	28.7338	55.8774	0.956479	5.32918	0
459	2012.8	3855.54	0.937687	11.4439	0
sly-miR6022	5058.58	6150.01	0.28185	12.4455	0
461	73.2711	41.9081	-0.804179	5.79554	0
463	0	0	0	-3	0
464	0	0	0	-3	0
466	0	0	0	-3	0
467	0	0	0	-3	0
468	0	0	0	-3	0
469	2188.08	998.809	-1.13128	10.5299	0
471	0	0	0	-3	0
473	0	0	0	-3	0
sly-miR398a	96.2581	115.247	0.259443	6.72043	miRNA398a-3p
476	15.8036	10.477	-0.587278	3.69991	0
477	18.677	10.477	-0.826544	3.81954	0
478	0	0	0	-3	0
479	4.31007	10.477	1.25731	2.77761	0
sly-miR9478-3p	17.2403	45.4004	1.39047	4.81337	0
481	0	0	0	-3	0
482	0	0	0	-3	0
483	7.18344	10.477	0.536703	3.13792	0
485	1.43669	0	-3.64311	-1.17845	0
sly-miR171d	678.117	488.928	-0.471811	9.16975	0
487	0	0	0	-3	0
488	0	0	0	-3	0
489	2.87338	0	-4.58418	-0.707909	0
490	7.18344	31.4311	2.11028	3.9247	0
sly-miR9471a-3p	16529.1	31266.9	0.919623	14.4725	0
sly-miR9471b-3p	49291.4	46381.8	-0.0877767	15.5452	0
494	34.4805	10.477	-1.70666	4.2596	0
497	0	0	0	-3	0
498	2.87338	17.4617	2.55223	2.8603	0
499	10.0568	20.954	1.04981	3.87283	0
500	0	0	0	-3	0
501	0	0	0	-3	0
502	0	0	0	-3	0
sly-miR10539	7.18344	3.49234	-1.01464	2.36225	0
504	0	3.49234	4.85493	-0.572535	0
506	18.677	55.8774	1.57461	5.02011	0
509	0	0	0	-3	0
511	47.4107	59.3698	0.323751	5.73282	0
512	2074.58	1962.69	-0.0799774	10.9787	0
513	0	0	0	-3	0
515	8.62013	13.9694	0.688566	3.47276	0
517	0	0	0	-3	0
518	4.31007	45.4004	3.35964	3.82878	0
519	0	3.49234	4.85493	-0.572535	0
521	228.434	167.632	-0.446188	7.61333	0
523	4.31007	3.49234	-0.294027	2.00194	0
524	7.18344	34.9234	2.26171	4.00042	0
525	10.0568	48.8928	2.26731	4.48158	0
527	2.87338	0	-4.58418	-0.707909	0
528	0	0	0	-3	0
529	647.947	789.269	0.284592	9.48231	0
530	0	0	0	-3	0
531	0	0	0	-3	0
533	0	6.98468	5.82978	-0.0851078	0
sly-miR827	7.18344	0	-5.86956	-0.0652179	0
535	1.43669	0	-3.64311	-1.17845	0
536	13872.7	10169.7	-0.447964	13.536	0
537	1021.49	5245.49	2.36027	11.1768	0
sly-miR6023	22.987	45.4004	0.978029	5.01959	0
539	11.4935	13.9694	0.278693	3.6777	miRNA398
sly-miR169b	10.0568	6.98468	-0.518139	3.08885	0
sly-miR7981e	38.7906	139.694	1.84514	6.20484	0
sly-miR9477-5p	0	0	0	-3	0
sly-miR9473-3p	0	0	0	-3	0
sly-miR9470-5p	31.6072	104.77	1.72493	5.85034	0
sly-miR9469-5p	0	0	0	-3	0
sly-miR482e-5p	347.679	4718.15	3.76191	10.3231	0
sly-miR9475-3p	53.1575	94.2932	0.825403	6.14829	0
sly-miR7981b	11.4935	20.954	0.859384	3.96805	0
sly-miR394-3p	12.9302	55.8774	2.10087	4.75699	0
sly-miR390b-3p	123.555	530.836	2.10199	8.00147	0
sly-miR9471a-5p	357.735	1093.1	1.61112	9.28882	0
sly-miR1916	5.74675	17.4617	1.58262	3.3451	0
sly-miR164b-3p	2.87338	17.4617	2.55223	2.8603	0
sly-miR9469-3p	0	0	0	-3	0
sly-miR10540	0	0	0	-3	0
sly-miR156d-3p	158.036	279.387	0.821519	7.71601	0
sly-miR168a-3p	581.859	6995.16	3.58733	10.9785	0
sly-miR9477-3p	5.74675	0	-5.55379	-0.223104	0
sly-miR9479-3p	12.9302	27.9387	1.10408	4.25859	0
sly-miR9476-5p	127.865	160.648	0.328987	7.16438	0
sly-miR156e-3p	34.4805	76.8315	1.15304	5.68945	0
sly-miR482d-5p	25.8604	17.4617	-0.563216	4.41802	0
sly-miR10529	10.0568	52.3851	2.3666	4.53122	0
sly-miR390a-3p	428.133	1190.89	1.47564	9.48016	0
sly-miR395b	71.8344	69.8468	-0.0404105	6.14891	0
sly-miR10533	10.0568	31.4311	1.63192	4.16388	0
sly-miR168b-3p	1122.05	15366.3	3.77541	12.0198	0
sly-miR319a	10.0568	17.4617	0.788489	3.74217	0
sly-miR530	31.6072	76.8315	1.2781	5.62692	0
sly-miR167b-3p	25.8604	349.234	3.74894	6.5741	0
sly-miR10535a	0	3.49234	4.85493	-0.572535	0
sly-miR10542	10.0568	10.477	0.0583434	3.3771	0
sly-miR397-3p	468.361	195.571	-1.25939	8.24217	0
sly-miR6027-5p	268.661	3509.8	3.70691	9.92377	0
sly-miR10536	14.3669	20.954	0.540563	4.12746	0
sly-miR166c-5p	403.71	1613.46	1.99843	9.65684	0
sly-miR403-5p	2682.3	25047.1	3.22304	13.0008	0
sly-miR171c	288.774	555.282	0.942978	8.64591	0
sly-miR7981c	410.893	1075.64	1.38809	9.3771	0
sly-miR393	183.896	160.648	-0.19485	7.4263	0
sly-miR319d	0	0	0	-3	0
sly-miR164a-3p	27.2971	509.882	4.21711	6.88582	0
sly-miR7981a	7.18344	41.9081	2.52389	4.13151	0
sly-miR319c-5p	18.677	41.9081	1.16064	4.81313	0
sly-miR10530	170.966	268.91	0.653031	7.74514	0
sly-miR10528	693.921	2304.94	1.73171	10.3047	0
sly-miR10541	1.43669	3.49234	1.21182	1.24902	0
sly-miR169c	8.62013	3.49234	-1.27355	2.4917	0
sly-miR5302b-3p	0	0	0	-3	0
sly-miR6024	35507.8	36302.9	0.0319491	15.1318	0
sly-miR9472-3p	2.87338	0	-4.58418	-0.707909	0
sly-miR9471b-5p	185.333	1173.43	2.66172	8.86581	0
sly-miR9474-5p	25.8604	6.98468	-1.86984	3.76471	0
sly-miR9474-3p	1.43669	10.477	2.76316	2.02469	0
sly-miR10538	277.281	282.88	0.0288264	8.13027	0
sly-miR169e-3p	3004.12	1812.52	-0.728901	11.1883	0
sly-miR477-3p	285.901	220.017	-0.37771	7.97115	0
sly-miR1917	2.87338	6.98468	1.2456	2.20698	0
sly-miR408	8.62013	125.724	3.84707	5.05202	0
sly-miR399b	8.62013	6.98468	-0.298696	2.97913	0
sly-miR171f	2295.83	7298.99	1.66863	11.9992	0
sly-miR9478-5p	0	0	0	-3	0
sly-miR10532	679.554	2165.25	1.67169	10.2446	0
sly-miR9475-5p	228.434	328.28	0.522912	8.09788	0
sly-miR10535b	0	0	0	-3	0
sly-miR171b-5p	54.5942	62.8621	0.20301	5.87548	0
sly-miR7981f	106.315	181.602	0.77173	7.11976	0
sly-miR169f	666.624	450.512	-0.565178	9.09841	0
sly-miR5302a	0	0	0	-3	0
sly-miR396a-3p	6694.97	90535.4	3.75731	14.5875	0
sly-miR10531	11.4935	17.4617	0.59806	3.83738	0

## Sheet: WT-UK3 UP
	WT_mock	WT_PVXUK3	M	A	S
1	0	13.9694	6.81705	0.408523	0
4	17.2403	24.4464	0.500774	4.36852	0
5	1.43669	10.477	2.76316	2.02469	0
11	2.87338	6.98468	1.2456	2.20698	0
sly-miR6026	635.016	845.146	0.412336	9.5171	0
15	1.43669	3.49234	1.21182	1.24902	0
16	1.43669	3.49234	1.21182	1.24902	0
17	37.3539	66.3545	0.82683	5.64142	0
18	12.9302	20.954	0.691185	4.05214	0
22	10.0568	38.4157	1.92039	4.30812	0
23	30.1705	125.724	2.05452	5.94829	0
25	0	3.49234	4.85493	-0.572535	0
28	40.2273	111.755	1.47123	6.07019	0
31	2.87338	13.9694	2.23286	2.70061	0
34	2.87338	10.477	1.82209	2.49522	0
sly-miR403-3p	3675.05	7138.34	0.957801	12.3225	0
37	1.43669	3.49234	1.21182	1.24902	0
43	4.31007	17.4617	1.98746	3.14268	0
44	0	3.49234	4.85493	-0.572535	0
47	10.0568	24.4464	1.27098	3.98342	0
48	45.974	150.171	1.70499	6.37916	0
sly-miR166a	7946.33	11898.4	0.5824	13.2473	0
sly-miR9476-3p	68.9611	136.201	0.980597	6.60062	0
51	8.62013	13.9694	0.688566	3.47276	0
56	24.4237	206.048	3.07014	6.15264	0
57	45.974	59.3698	0.368026	5.71068	0
61	10.0568	17.4617	0.788489	3.74217	0
62	5.74675	31.4311	2.42605	3.76682	0
sly-miR5304	27.2971	38.4157	0.491046	5.02279	0
70	1639.26	1840.46	0.16701	10.7624	0
sly-miR160a	350.552	359.711	0.0371964	8.4726	0
75	0	10.477	6.40627	0.203134	0
86	17.2403	27.9387	0.692502	4.46438	0
88	4.31007	6.98468	0.680829	2.48937	0
91	18.677	20.954	0.164926	4.31527	0
92	0	10.477	6.40627	0.203134	0
94	0	3.49234	4.85493	-0.572535	0
97	0	6.98468	5.82978	-0.0851078	0
102	0	10.477	6.40627	0.203134	0
106	1.43669	6.98468	2.18668	1.73645	0
108	5.74675	17.4617	1.58262	3.3451	0
116	0	3.49234	4.85493	-0.572535	0
117	15.8036	31.4311	0.9863	4.4867	0
119	12.9302	13.9694	0.110493	3.7618	0
127	4.31007	279.387	5.97781	5.13786	0
132	15.8036	73.3391	2.20542	5.09626	0
137	71.8344	73.3391	0.0298561	6.18404	0
149	7.18344	10.477	0.536703	3.13792	0
150	1.43669	31.4311	4.33674	2.81148	0
sly-miR162	12224.8	19166	0.648732	13.9019	0
sly-miR482a	1502.78	1609.97	0.0993941	10.6032	0
160	0	20.954	7.39774	0.698869	0
165	0	6.98468	5.82978	-0.0851078	0
168	1.43669	6.98468	2.18668	1.73645	0
169	1094.76	1180.41	0.108667	10.1509	0
sly-miR6025	139.359	300.341	1.10711	7.67751	0
sly-miR5300	1109.12	2179.22	0.974312	10.6025	0
172	732.711	11954.3	4.02791	11.5313	0
174	41.664	41.9081	0.00840269	5.38925	0
175	7.18344	24.4464	1.74934	3.74424	0
177	1.43669	3.49234	1.21182	1.24902	0
sly-miR172c	0	24.4464	7.61891	0.809453	0
186	4.31007	10.477	1.25731	2.77761	0
sly-miR10534	84.7646	237.479	1.4849	7.14997	0
sly-miR482e-3p	15444.4	16714.3	0.114001	13.9718	0
198	11.4935	20.954	0.859384	3.96805	0
201	0	10.477	6.40627	0.203134	0
203	0	20.954	7.39774	0.698869	0
215	15.8036	52.3851	1.72098	4.85403	0
216	0	230.494	10.8494	2.42469	miRNA398a
223	33.0438	52.3851	0.662766	5.38314	0
225	8.62013	24.4464	1.49043	3.87369	0
226	41.664	87.3085	1.06506	5.91758	0
231	2459.61	4794.98	0.96306	11.7458	0
234	0	6.98468	5.82978	-0.0851078	0
238	8.62013	38.4157	2.13983	4.1984	0
sly-miR9479-5p	4.31007	17.4617	1.98746	3.14268	0
sly-miR319b	1068.9	1180.41	0.143151	10.1337	0
250	61.7776	62.8621	0.0250563	5.96446	0
251	1.43669	3.49234	1.21182	1.24902	0
255	66.0877	94.2932	0.511957	6.30501	0
256	1.43669	3.49234	1.21182	1.24902	0
261	676.68	1480.75	1.12964	9.96742	0
sly-miR482b	6230.92	8874.03	0.510137	12.8603	0
265	12.9302	17.4617	0.42986	3.92148	0
266	1.43669	3.49234	1.21182	1.24902	0
273	0	17.4617	7.13641	0.568206	0
275	12.9302	90.8008	2.80007	5.10659	0
283	120.682	139.694	0.210854	7.02199	0
284	0	13.9694	6.81705	0.408523	0
285	1.43669	3.49234	1.21182	1.24902	0
290	5.74675	13.9694	1.26325	3.18542	0
sly-miR9473-5p	150.852	244.464	0.696026	7.5862	0
298	58.9042	136.201	1.20756	6.48714	0
sly-miR5302b-5p	5.74675	6.98468	0.275993	2.69179	0
307	1.43669	3.49234	1.21182	1.24902	0
310	15.8036	24.4464	0.625361	4.30623	0
313	20.1136	31.4311	0.640804	4.65944	0
sly-miR171e	310.325	509.882	0.716156	8.63629	0
325	1811.66	2629.73	0.537569	11.092	0
sly-miR397-5p	21.5503	27.9387	0.372652	4.62431	0
329	76.1445	97.7855	0.360357	6.43321	0
sly-miR9470-3p	964.018	1348.04	0.483681	10.1549	0
sly-miR10537	24.4237	97.7855	1.99582	5.61548	0
sly-miR168a-5p	6061.39	37057.2	2.61201	13.8715	0
337	1.43669	17.4617	3.49331	2.38976	0
339	61.7776	240.971	1.96154	6.9327	0
345	14.3669	24.4464	0.761733	4.23804	0
346	0	6.98468	5.82978	-0.0851078	0
sly-miR156d-5p	930.974	998.809	0.101455	9.91352	0
sly-miR156e-5p	336.185	363.203	0.111481	8.44939	0
sly-miR1919c-5p	9469.22	12471.1	0.397273	13.4077	0
sly-miR1919a	1386.4	13456	3.27871	12.0766	0
367	7.18344	55.8774	2.93785	4.33849	0
372	4.31007	17.4617	1.98746	3.14268	0
374	285.901	286.372	0.00237267	8.16119	0
375	21.5503	27.9387	0.372652	4.62431	0
377	147.979	153.663	0.0543324	7.23763	0
sly-miR159b	0	3.49234	4.85493	-0.572535	0
389	2.87338	3.49234	0.270747	1.71956	0
390	2.87338	6.98468	1.2456	2.20698	0
393	7.18344	20.954	1.52817	3.63365	0
sly-miR390b-5p	349.115	953.409	1.44906	9.17261	0
402	1.43669	83.8161	5.7482	3.51721	0
410	0	17.4617	7.13641	0.568206	0
411	2.87338	6.98468	1.2456	2.20698	0
417	0	6.98468	5.82978	-0.0851078	0
418	0	3.49234	4.85493	-0.572535	0
420	43.1007	45.4004	0.0747841	5.47121	0
421	317.508	590.205	0.894161	8.7583	0
sly-miR477-5p	156.599	164.14	0.067798	7.32598	0
435	281.591	681.006	1.27369	8.77494	0
437	0	3.49234	4.85493	-0.572535	0
439	0	3.49234	4.85493	-0.572535	0
sly-miR390a-5p	1614.84	3062.78	0.9234	11.119	0
444	2.87338	6.98468	1.2456	2.20698	0
454	74.7078	83.8161	0.165707	6.30845	0
456	17.2403	24.4464	0.500774	4.36852	0
458	28.7338	55.8774	0.956479	5.32918	0
459	2012.8	3855.54	0.937687	11.4439	0
sly-miR6022	5058.58	6150.01	0.28185	12.4455	0
sly-miR398a	96.2581	115.247	0.259443	6.72043	miRNA398a-3p
479	4.31007	10.477	1.25731	2.77761	0
sly-miR9478-3p	17.2403	45.4004	1.39047	4.81337	0
483	7.18344	10.477	0.536703	3.13792	0
490	7.18344	31.4311	2.11028	3.9247	0
sly-miR9471a-3p	16529.1	31266.9	0.919623	14.4725	0
498	2.87338	17.4617	2.55223	2.8603	0
499	10.0568	20.954	1.04981	3.87283	0
504	0	3.49234	4.85493	-0.572535	0
506	18.677	55.8774	1.57461	5.02011	0
511	47.4107	59.3698	0.323751	5.73282	0
515	8.62013	13.9694	0.688566	3.47276	0
518	4.31007	45.4004	3.35964	3.82878	0
519	0	3.49234	4.85493	-0.572535	0
524	7.18344	34.9234	2.26171	4.00042	0
525	10.0568	48.8928	2.26731	4.48158	0
529	647.947	789.269	0.284592	9.48231	0
533	0	6.98468	5.82978	-0.0851078	0
537	1021.49	5245.49	2.36027	11.1768	0
sly-miR6023	22.987	45.4004	0.978029	5.01959	0
539	11.4935	13.9694	0.278693	3.6777	miRNA398
sly-miR7981e	38.7906	139.694	1.84514	6.20484	0
sly-miR9470-5p	31.6072	104.77	1.72493	5.85034	0
sly-miR482e-5p	347.679	4718.15	3.76191	10.3231	0
sly-miR9475-3p	53.1575	94.2932	0.825403	6.14829	0
sly-miR7981b	11.4935	20.954	0.859384	3.96805	0
sly-miR394-3p	12.9302	55.8774	2.10087	4.75699	0
sly-miR390b-3p	123.555	530.836	2.10199	8.00147	0
sly-miR9471a-5p	357.735	1093.1	1.61112	9.28882	0
sly-miR1916	5.74675	17.4617	1.58262	3.3451	0
sly-miR164b-3p	2.87338	17.4617	2.55223	2.8603	0
sly-miR156d-3p	158.036	279.387	0.821519	7.71601	0
sly-miR168a-3p	581.859	6995.16	3.58733	10.9785	0
sly-miR9479-3p	12.9302	27.9387	1.10408	4.25859	0
sly-miR9476-5p	127.865	160.648	0.328987	7.16438	0
sly-miR156e-3p	34.4805	76.8315	1.15304	5.68945	0
sly-miR10529	10.0568	52.3851	2.3666	4.53122	0
sly-miR390a-3p	428.133	1190.89	1.47564	9.48016	0
sly-miR10533	10.0568	31.4311	1.63192	4.16388	0
sly-miR168b-3p	1122.05	15366.3	3.77541	12.0198	0
sly-miR319a	10.0568	17.4617	0.788489	3.74217	0
sly-miR530	31.6072	76.8315	1.2781	5.62692	0
sly-miR167b-3p	25.8604	349.234	3.74894	6.5741	0
sly-miR10535a	0	3.49234	4.85493	-0.572535	0
sly-miR10542	10.0568	10.477	0.0583434	3.3771	0
sly-miR6027-5p	268.661	3509.8	3.70691	9.92377	0
sly-miR10536	14.3669	20.954	0.540563	4.12746	0
sly-miR166c-5p	403.71	1613.46	1.99843	9.65684	0
sly-miR403-5p	2682.3	25047.1	3.22304	13.0008	0
sly-miR171c	288.774	555.282	0.942978	8.64591	0
sly-miR7981c	410.893	1075.64	1.38809	9.3771	0
sly-miR164a-3p	27.2971	509.882	4.21711	6.88582	0
sly-miR7981a	7.18344	41.9081	2.52389	4.13151	0
sly-miR319c-5p	18.677	41.9081	1.16064	4.81313	0
sly-miR10530	170.966	268.91	0.653031	7.74514	0
sly-miR10528	693.921	2304.94	1.73171	10.3047	0
sly-miR10541	1.43669	3.49234	1.21182	1.24902	0
sly-miR6024	35507.8	36302.9	0.0319491	15.1318	0
sly-miR9471b-5p	185.333	1173.43	2.66172	8.86581	0
sly-miR9474-3p	1.43669	10.477	2.76316	2.02469	0
sly-miR10538	277.281	282.88	0.0288264	8.13027	0
sly-miR1917	2.87338	6.98468	1.2456	2.20698	0
sly-miR408	8.62013	125.724	3.84707	5.05202	0
sly-miR171f	2295.83	7298.99	1.66863	11.9992	0
sly-miR10532	679.554	2165.25	1.67169	10.2446	0
sly-miR9475-5p	228.434	328.28	0.522912	8.09788	0
sly-miR171b-5p	54.5942	62.8621	0.20301	5.87548	0
sly-miR7981f	106.315	181.602	0.77173	7.11976	0
sly-miR396a-3p	6694.97	90535.4	3.75731	14.5875	0
sly-miR10531	11.4935	17.4617	0.59806	3.83738	0

## Sheet: WT-UK3 DOWN
	WT_mock	WT_PVXUK3	M	A	S
sly-miR396a-5p	70341.7	65586.1	-0.100989	16.0516	0
7	22.987	6.98468	-1.70079	3.68018	0
10	2.87338	0	-4.58418	-0.707909	0
13	14.3669	3.49234	-2.00224	2.85605	0
24	4.31007	0	-5.14896	-0.425522	0
30	1.43669	0	-3.64311	-1.17845	0
39	2.87338	0	-4.58418	-0.707909	0
45	1.43669	0	-3.64311	-1.17845	0
46	1.43669	0	-3.64311	-1.17845	0
sly-miR164a-5p	5542.75	2811.33	-0.979315	11.9468	0
54	153.726	139.694	-0.137975	7.1964	0
55	1.43669	0	-3.64311	-1.17845	0
sly-miR166c-3p	19102.2	16431.5	-0.217278	14.1128	0
sly-miR394-5p	11240.7	7480.59	-0.587494	13.1627	0
64	5.74675	0	-5.55379	-0.223104	0
66	1.43669	0	-3.64311	-1.17845	0
69	25.8604	3.49234	-2.8447	3.27728	0
82	53.1575	38.4157	-0.467277	5.50195	0
sly-miR156a	53860	52538.8	-0.0358327	15.699	0
84	14.3669	13.9694	-0.0401277	3.83711	0
sly-miR167b-5p	972.638	488.928	-0.992099	9.4299	0
sly-miR171b-3p	234.18	90.8008	-1.36563	7.18943	0
90	2.87338	0	-4.58418	-0.707909	0
sly-miR171a	1831.78	1208.35	-0.600156	10.539	0
96	1.43669	0	-3.64311	-1.17845	0
99	1.43669	0	-3.64311	-1.17845	0
100	7.18344	6.98468	-0.0397798	2.84967	0
113	43.1007	31.4311	-0.453971	5.20683	0
114	4.31007	0	-5.14896	-0.425522	0
115	87.638	48.8928	-0.840309	6.03539	0
120	56.0309	31.4311	-0.83152	5.3956	0
sly-miR399	41.664	31.4311	-0.405205	5.18245	0
139	1.43669	0	-3.64311	-1.17845	0
sly-miR319c-3p	12173.1	8542.26	-0.510996	13.3159	0
158	7.18344	0	-5.86956	-0.0652179	0
sly-miR159	444720	264876	-0.747577	18.3887	0
164	708.288	579.728	-0.288902	9.324	0
167	14.3669	0	-6.85717	0.428587	0
176	2.87338	0	-4.58418	-0.707909	0
179	1.43669	0	-3.64311	-1.17845	0
sly-miR5303	77.5812	76.8315	-0.0139869	6.27296	0
184	33.0438	20.954	-0.65402	4.72475	0
192	4.31007	0	-5.14896	-0.425522	0
194	191.08	55.8774	-1.77156	6.6932	0
196	4.31007	0	-5.14896	-0.425522	0
208	4.31007	3.49234	-0.294027	2.00194	0
214	43.1007	27.9387	-0.623182	5.12223	0
219	1590.41	810.223	-0.972903	10.1488	0
221	1.43669	0	-3.64311	-1.17845	0
232	4.31007	0	-5.14896	-0.425522	0
sly-miR172d	499.968	310.818	-0.685544	8.62328	0
sly-miR172a	1709.66	1435.35	-0.252285	10.6135	0
244	7.18344	3.49234	-1.01464	2.36225	0
245	1.43669	0	-3.64311	-1.17845	0
sly-miR391	249.984	227.002	-0.139056	7.89688	0
sly-miR482d-3p	887.874	792.761	-0.163444	9.71269	0
sly-miR482c	347.679	247.956	-0.487461	8.1984	0
268	20.1136	13.9694	-0.521995	4.07804	0
279	208.32	118.74	-0.810347	7.29835	0
sly-miR167a	54995	44569.2	-0.303252	15.5954	0
282	5.74675	0	-5.55379	-0.223104	0
sly-miR396b	69199.5	33351.8	-1.05299	15.552	0
292	20.1136	6.98468	-1.50926	3.58441	0
296	1.43669	0	-3.64311	-1.17845	0
303	17.2403	3.49234	-2.2632	2.98653	0
304	4.31007	3.49234	-0.294027	2.00194	0
305	2.87338	0	-4.58418	-0.707909	0
322	7.18344	6.98468	-0.0397798	2.84967	0
323	537.322	405.111	-0.407358	8.8663	0
327	17.2403	6.98468	-1.28835	3.47396	0
330	1.43669	0	-3.64311	-1.17845	0
335	1.43669	0	-3.64311	-1.17845	0
336	31.6072	6.98468	-2.15809	3.90883	0
344	5.74675	0	-5.55379	-0.223104	0
350	1.43669	0	-3.64311	-1.17845	0
sly-miR169e-5p	4.31007	0	-5.14896	-0.425522	0
sly-miR9472-5p	15.8036	6.98468	-1.16376	3.41166	0
382	1.43669	0	-3.64311	-1.17845	0
sly-miR1918	58.9042	41.9081	-0.489905	5.63841	0
388	4.31007	3.49234	-0.294027	2.00194	0
392	262.914	62.8621	-2.06215	7.00806	0
395	5.74675	3.49234	-0.698863	2.20436	0
396	1.43669	0	-3.64311	-1.17845	0
401	15.8036	10.477	-0.587278	3.69991	0
404	7.18344	0	-5.86956	-0.0652179	0
419	2.87338	0	-4.58418	-0.707909	0
422	1.43669	0	-3.64311	-1.17845	0
423	8.62013	0	-6.12848	0.0642401	0
427	4.31007	0	-5.14896	-0.425522	0
429	10.0568	0	-6.34792	0.173962	0
436	5.74675	0	-5.55379	-0.223104	0
441	271.534	94.2932	-1.52466	7.32332	0
446	1173.77	656.56	-0.838036	9.77808	0
447	122.119	48.8928	-1.31838	6.27442	0
sly-miR6027-3p	9242.22	8601.63	-0.103627	13.1222	0
450	31.6072	6.98468	-2.15809	3.90883	0
451	89.0747	52.3851	-0.764444	6.09674	0
453	7.18344	0	-5.86956	-0.0652179	0
455	35.9172	24.4464	-0.552709	4.89526	0
461	73.2711	41.9081	-0.804179	5.79554	0
469	2188.08	998.809	-1.13128	10.5299	0
476	15.8036	10.477	-0.587278	3.69991	0
477	18.677	10.477	-0.826544	3.81954	0
485	1.43669	0	-3.64311	-1.17845	0
sly-miR171d	678.117	488.928	-0.471811	9.16975	0
489	2.87338	0	-4.58418	-0.707909	0
sly-miR9471b-3p	49291.4	46381.8	-0.0877767	15.5452	0
494	34.4805	10.477	-1.70666	4.2596	0
sly-miR10539	7.18344	3.49234	-1.01464	2.36225	0
512	2074.58	1962.69	-0.0799774	10.9787	0
521	228.434	167.632	-0.446188	7.61333	0
523	4.31007	3.49234	-0.294027	2.00194	0
527	2.87338	0	-4.58418	-0.707909	0
sly-miR827	7.18344	0	-5.86956	-0.0652179	0
535	1.43669	0	-3.64311	-1.17845	0
536	13872.7	10169.7	-0.447964	13.536	0
sly-miR169b	10.0568	6.98468	-0.518139	3.08885	0
sly-miR9477-3p	5.74675	0	-5.55379	-0.223104	0
sly-miR482d-5p	25.8604	17.4617	-0.563216	4.41802	0
sly-miR395b	71.8344	69.8468	-0.0404105	6.14891	0
sly-miR397-3p	468.361	195.571	-1.25939	8.24217	0
sly-miR393	183.896	160.648	-0.19485	7.4263	0
sly-miR169c	8.62013	3.49234	-1.27355	2.4917	0
sly-miR9472-3p	2.87338	0	-4.58418	-0.707909	0
sly-miR9474-5p	25.8604	6.98468	-1.86984	3.76471	0
sly-miR169e-3p	3004.12	1812.52	-0.728901	11.1883	0
sly-miR477-3p	285.901	220.017	-0.37771	7.97115	0
sly-miR399b	8.62013	6.98468	-0.298696	2.97913	0
sly-miR169f	666.624	450.512	-0.565178	9.09841	0

## Sheet: WT-8Mt
	WT_mock	WT_PVX8	M	A	S
1	0	0	0	-3	0
sly-miR396a-5p	70341.7	61103.4	-0.203128	16.0005	0
4	17.2403	18.4658	0.0983851	4.16733	0
5	1.43669	0	-3.64311	-1.17845	0
7	22.987	13.1899	-0.795606	4.13277	0
9	0	0	0	-3	0
10	2.87338	0	-4.58418	-0.707909	0
11	2.87338	2.63797	-0.117961	1.5252	0
12	0	2.63797	4.46622	-0.766889	0
13	14.3669	7.91392	-0.850172	3.43209	0
sly-miR6026	635.016	873.169	0.459389	9.54063	0
15	1.43669	0	-3.64311	-1.17845	0
16	1.43669	0	-3.64311	-1.17845	0
17	37.3539	34.2936	-0.122889	5.16656	0
18	12.9302	7.91392	-0.699551	3.35678	0
19	0	0	0	-3	0
20	0	0	0	-3	0
21	0	2.63797	4.46622	-0.766889	0
22	10.0568	34.2936	1.75719	4.22652	0
23	30.1705	13.1899	-1.18606	4.328	0
24	4.31007	5.27595	0.284256	2.29108	0
25	0	10.5519	6.41642	0.20821	0
26	0	0	0	-3	0
27	0	0	0	-3	0
28	40.2273	60.6734	0.591382	5.63027	0
29	0	0	0	-3	0
30	1.43669	0	-3.64311	-1.17845	0
31	2.87338	2.63797	-0.117961	1.5252	0
33	0	0	0	-3	0
34	2.87338	2.63797	-0.117961	1.5252	0
sly-miR403-3p	3675.05	4204.93	0.194311	11.9408	0
37	1.43669	2.63797	0.823114	1.05466	0
38	0	0	0	-3	0
39	2.87338	10.5519	1.83224	2.5003	0
41	0	5.27595	5.43321	-0.283394	0
42	0	0	0	-3	0
43	4.31007	2.63797	-0.682734	1.80759	0
44	0	0	0	-3	0
45	1.43669	0	-3.64311	-1.17845	0
46	1.43669	0	-3.64311	-1.17845	0
47	10.0568	21.1038	1.06003	3.87794	0
48	45.974	108.157	1.23198	6.14266	0
sly-miR166a	7946.33	9615.41	0.275057	13.0936	0
sly-miR9476-3p	68.9611	71.2253	0.0465241	6.13358	0
51	8.62013	5.27595	-0.695268	2.78085	0
sly-miR164a-5p	5542.75	2941.34	-0.914099	11.9794	0
53	0	0	0	-3	0
54	153.726	197.848	0.363772	7.44727	0
55	1.43669	0	-3.64311	-1.17845	0
56	24.4237	73.8632	1.59165	5.4134	0
57	45.974	71.2253	0.630182	5.84176	0
sly-miR166c-3p	19102.2	15181.5	-0.33142	14.0558	0
sly-miR394-5p	11240.7	8573.41	-0.39078	13.2611	0
61	10.0568	13.1899	0.387042	3.54144	0
62	5.74675	7.91392	0.45321	2.7804	0
sly-miR5304	27.2971	60.6734	1.14869	5.35161	0
64	5.74675	0	-5.55379	-0.223104	0
66	1.43669	0	-3.64311	-1.17845	0
68	0	0	0	-3	0
69	25.8604	10.5519	-1.28321	4.05802	0
70	1639.26	1664.56	0.0220935	10.69	0
sly-miR160a	350.552	171.468	-1.03115	7.93842	0
73	0	0	0	-3	0
74	0	0	0	-3	0
75	0	0	0	-3	0
76	0	0	0	-3	0
81	0	0	0	-3	0
82	53.1575	26.3797	-1.00741	5.23188	0
sly-miR156a	53860	53062.8	-0.0215135	15.7062	0
84	14.3669	7.91392	-0.850172	3.43209	0
sly-miR167b-5p	972.638	561.888	-0.791485	9.5302	0
86	17.2403	26.3797	0.610045	4.42316	0
88	4.31007	2.63797	-0.682734	1.80759	0
sly-miR171b-3p	234.18	87.0531	-1.42635	7.15907	0
90	2.87338	2.63797	-0.117961	1.5252	0
91	18.677	29.0177	0.632252	4.54894	0
92	0	18.4658	7.21652	0.608259	0
93	0	0	0	-3	0
94	0	0	0	-3	0
sly-miR171a	1831.78	970.774	-0.91595	10.3812	0
96	1.43669	7.91392	2.36389	1.82505	0
97	0	2.63797	4.46622	-0.766889	0
98	0	0	0	-3	0
99	1.43669	5.27595	1.7901	1.53816	0
100	7.18344	7.91392	0.137437	2.93828	0
sly-miR169a	0	0	0	-3	0
102	0	0	0	-3	0
105	0	0	0	-3	0
106	1.43669	7.91392	2.36389	1.82505	0
107	0	0	0	-3	0
108	5.74675	23.7418	2.02314	3.56536	0
110	0	0	0	-3	0
112	0	2.63797	4.46622	-0.766889	0
113	43.1007	58.0354	0.428149	5.64789	0
114	4.31007	0	-5.14896	-0.425522	0
115	87.638	52.7595	-0.730769	6.09016	0
116	0	0	0	-3	0
117	15.8036	15.8278	0.00219557	3.99464	0
118	0	0	0	-3	0
119	12.9302	10.5519	-0.290133	3.56149	0
120	56.0309	52.7595	-0.086593	5.76807	0
sly-miR399	41.664	47.4835	0.188097	5.4791	0
127	4.31007	73.8632	4.06027	4.17909	0
130	0	0	0	-3	0
131	0	0	0	-3	0
132	15.8036	26.3797	0.734632	4.36086	0
134	0	0	0	-3	0
136	0	0	0	-3	0
137	71.8344	50.1215	-0.518161	5.91003	0
138	0	0	0	-3	0
139	1.43669	5.27595	1.7901	1.53816	0
143	0	0	0	-3	0
144	0	0	0	-3	0
145	0	0	0	-3	0
146	0	0	0	-3	0
147	0	0	0	-3	0
sly-miR319c-3p	12173.1	8961.19	-0.441924	13.3505	0
149	7.18344	26.3797	1.85861	3.79887	0
150	1.43669	13.1899	3.09186	2.18904	0
sly-miR169d	0	0	0	-3	0
153	0	0	0	-3	0
154	0	0	0	-3	0
sly-miR162	12224.8	15767.2	0.367111	13.7611	0
sly-miR482a	1502.78	1345.37	-0.159618	10.4737	0
157	0	0	0	-3	0
158	7.18344	5.27595	-0.436352	2.65139	0
159	0	0	0	-3	0
160	0	0	0	-3	0
sly-miR159	444720	376135	-0.241645	18.6417	0
164	708.288	778.202	0.135786	9.53634	0
165	0	10.5519	6.41642	0.20821	0
166	0	0	0	-3	0
167	14.3669	0	-6.85717	0.428587	0
168	1.43669	2.63797	0.823114	1.05466	0
169	1094.76	873.169	-0.326236	9.93344	0
sly-miR6025	139.359	153.002	0.134635	7.19127	0
sly-miR5300	1109.12	904.825	-0.293674	9.96853	0
172	732.711	3727.46	2.34668	10.6907	0
173	0	0	0	-3	0
174	41.664	63.3113	0.602187	5.68614	0
175	7.18344	5.27595	-0.436352	2.65139	0
176	2.87338	0	-4.58418	-0.707909	0
177	1.43669	2.63797	0.823114	1.05466	0
178	0	0	0	-3	0
179	1.43669	5.27595	1.7901	1.53816	0
sly-miR172c	0	0	0	-3	0
181	0	0	0	-3	0
sly-miR5303	77.5812	52.7595	-0.555186	6.00236	0
184	33.0438	13.1899	-1.31679	4.39336	0
185	0	0	0	-3	0
186	4.31007	7.91392	0.858046	2.57798	0
187	0	0	0	-3	0
188	0	0	0	-3	0
sly-miR10534	84.7646	100.243	0.241638	6.52834	0
190	0	0	0	-3	0
192	4.31007	5.27595	0.284256	2.29108	0
193	0	0	0	-3	0
194	191.08	137.175	-0.47779	7.34008	0
196	4.31007	0	-5.14896	-0.425522	0
sly-miR482e-3p	15444.4	10100.8	-0.612609	13.6085	0
198	11.4935	7.91392	-0.531352	3.27268	0
199	0	0	0	-3	0
201	0	5.27595	5.43321	-0.283394	0
203	0	5.27595	5.43321	-0.283394	0
208	4.31007	0	-5.14896	-0.425522	0
212	0	0	0	-3	0
213	0	0	0	-3	0
214	43.1007	36.9316	-0.222157	5.32274	0
215	15.8036	13.1899	-0.25858	3.86426	0
216	0	110.795	9.79337	1.89669	miRNA398a
217	0	0	0	-3	0
219	1590.41	1144.88	-0.474162	10.3982	0
220	0	0	0	-3	0
221	1.43669	0	-3.64311	-1.17845	0
223	33.0438	31.6557	-0.061679	5.02092	0
224	0	0	0	-3	0
225	8.62013	15.8278	0.867261	3.56211	0
226	41.664	23.7418	-0.80812	4.98099	0
227	0	0	0	-3	0
228	0	0	0	-3	0
231	2459.61	3740.65	0.604832	11.5667	0
232	4.31007	0	-5.14896	-0.425522	0
233	0	0	0	-3	0
234	0	2.63797	4.46622	-0.766889	0
sly-miR172d	499.968	298.091	-0.745838	8.59313	0
237	0	7.91392	6.007	0.00350064	0
238	8.62013	21.1038	1.27947	3.76821	0
239	0	0	0	-3	0
240	0	0	0	-3	0
sly-miR9479-5p	4.31007	5.27595	0.284256	2.29108	0
sly-miR172a	1709.66	1474.63	-0.213343	10.6329	0
244	7.18344	5.27595	-0.436352	2.65139	0
245	1.43669	5.27595	1.7901	1.53816	0
247	0	0	0	-3	0
sly-miR319b	1068.9	1144.88	0.0990633	10.1116	0
250	61.7776	94.967	0.619324	6.26159	0
251	1.43669	5.27595	1.7901	1.53816	0
sly-miR391	249.984	250.607	0.00359236	7.96821	0
255	66.0877	10.5519	-2.63262	4.73273	0
256	1.43669	2.63797	0.823114	1.05466	0
257	0	0	0	-3	0
258	0	0	0	-3	0
259	0	0	0	-3	0
261	676.68	867.893	0.358984	9.58209	0
sly-miR482d-3p	887.874	759.736	-0.224822	9.682	0
sly-miR482b	6230.92	4144.25	-0.588318	12.3111	0
sly-miR482c	347.679	274.349	-0.341603	8.27133	0
265	12.9302	5.27595	-1.27334	3.06988	0
266	1.43669	5.27595	1.7901	1.53816	0
267	0	0	0	-3	0
268	20.1136	15.8278	-0.3433	4.16739	0
272	0	0	0	-3	0
273	0	0	0	-3	0
275	12.9302	21.1038	0.701397	4.05725	0
276	0	0	0	-3	0
278	0	0	0	-3	0
279	208.32	195.21	-0.0937156	7.65666	0
sly-miR167a	54995	55930.3	0.0243292	15.7592	0
282	5.74675	5.27595	-0.12058	2.4935	0
283	120.682	94.967	-0.345306	6.74391	0
284	0	18.4658	7.21652	0.608259	0
285	1.43669	2.63797	0.823114	1.05466	0
290	5.74675	0	-5.55379	-0.223104	0
sly-miR396b	69199.5	48380.4	-0.516338	15.8203	0
292	20.1136	15.8278	-0.3433	4.16739	0
294	0	10.5519	6.41642	0.20821	0
sly-miR9473-5p	150.852	171.468	0.184661	7.33052	0
296	1.43669	0	-3.64311	-1.17845	0
297	0	0	0	-3	0
298	58.9042	63.3113	0.10388	5.9353	0
299	0	0	0	-3	0
sly-miR5302b-5p	5.74675	5.27595	-0.12058	2.4935	0
303	17.2403	10.5519	-0.701713	3.76728	0
304	4.31007	2.63797	-0.682734	1.80759	0
305	2.87338	2.63797	-0.117961	1.5252	0
306	0	0	0	-3	0
307	1.43669	0	-3.64311	-1.17845	0
309	0	0	0	-3	0
310	15.8036	13.1899	-0.25858	3.86426	0
312	0	0	0	-3	0
313	20.1136	26.3797	0.389137	4.53361	0
315	0	0	0	-3	0
316	0	0	0	-3	0
sly-miR171e	310.325	556.612	0.842637	8.69953	0
320	0	0	0	-3	0
321	0	0	0	-3	0
322	7.18344	13.1899	0.865401	3.30226	0
323	537.322	342.936	-0.647654	8.74615	0
325	1811.66	1957.38	0.111597	10.879	0
sly-miR397-5p	21.5503	26.3797	0.290196	4.58308	0
327	17.2403	10.5519	-0.701713	3.76728	0
328	0	0	0	-3	0
329	76.1445	26.3797	-1.52486	5.49061	0
330	1.43669	0	-3.64311	-1.17845	0
sly-miR9470-3p	964.018	1102.67	0.193849	10.01	0
sly-miR10537	24.4237	68.5873	1.48492	5.36004	0
333	0	0	0	-3	0
sly-miR168a-5p	6061.39	21378.1	1.81839	13.4747	0
335	1.43669	0	-3.64311	-1.17845	0
336	31.6072	10.5519	-1.57145	4.20215	0
337	1.43669	7.91392	2.36389	1.82505	0
339	61.7776	10.5519	-2.53551	4.68417	0
341	0	0	0	-3	0
343	0	0	0	-3	0
344	5.74675	0	-5.55379	-0.223104	0
345	14.3669	29.0177	1.00789	4.36112	0
346	0	7.91392	6.007	0.00350064	0
347	0	0	0	-3	0
349	0	0	0	-3	0
350	1.43669	0	-3.64311	-1.17845	0
sly-miR156d-5p	930.974	1152.79	0.308284	10.0169	0
352	0	2.63797	4.46622	-0.766889	0
sly-miR156e-5p	336.185	287.539	-0.225408	8.28094	0
sly-miR1919c-5p	9469.22	11132.2	0.233425	13.3258	0
sly-miR1919a	1386.4	7072.4	2.35075	11.6126	0
sly-miR169e-5p	4.31007	5.27595	0.284256	2.29108	0
sly-miR9472-5p	15.8036	18.4658	0.222972	4.10503	0
367	7.18344	13.1899	0.865401	3.30226	0
370	0	5.27595	5.43321	-0.283394	0
372	4.31007	7.91392	0.858046	2.57798	0
373	0	0	0	-3	0
374	285.901	187.296	-0.609864	7.85507	0
375	21.5503	34.2936	0.667136	4.77155	0
377	147.979	139.813	-0.0818269	7.16955	0
sly-miR159b	0	5.27595	5.43321	-0.283394	0
382	1.43669	7.91392	2.36389	1.82505	0
sly-miR1918	58.9042	31.6557	-0.89328	5.43672	0
386	0	0	0	-3	0
387	0	0	0	-3	0
388	4.31007	2.63797	-0.682734	1.80759	0
389	2.87338	5.27595	0.84903	2.0087	0
390	2.87338	2.63797	-0.117961	1.5252	0
391	0	0	0	-3	0
392	262.914	79.1392	-1.73054	7.17387	0
393	7.18344	18.4658	1.34695	3.54304	0
394	0	0	0	-3	0
395	5.74675	7.91392	0.45321	2.7804	0
396	1.43669	5.27595	1.7901	1.53816	0
398	0	0	0	-3	0
sly-miR390b-5p	349.115	400.972	0.19973	8.54794	0
401	15.8036	21.1038	0.414404	4.20075	0
402	1.43669	15.8278	3.35263	2.31942	0
403	0	0	0	-3	0
404	7.18344	5.27595	-0.436352	2.65139	0
405	0	0	0	-3	0
406	0	0	0	-3	0
410	0	0	0	-3	0
411	2.87338	5.27595	0.84903	2.0087	0
412	0	0	0	-3	0
413	0	0	0	-3	0
416	0	0	0	-3	0
417	0	0	0	-3	0
418	0	0	0	-3	0
419	2.87338	0	-4.58418	-0.707909	0
420	43.1007	44.8455	0.057092	5.46236	0
421	317.508	419.438	0.401524	8.51198	0
422	1.43669	2.63797	0.823114	1.05466	0
423	8.62013	18.4658	1.08804	3.6725	0
425	0	0	0	-3	0
sly-miR477-5p	156.599	94.967	-0.720831	6.93167	0
427	4.31007	2.63797	-0.682734	1.80759	0
428	0	0	0	-3	0
429	10.0568	0	-6.34792	0.173962	0
431	0	0	0	-3	0
433	0	0	0	-3	0
435	281.591	321.833	0.192629	8.23441	0
436	5.74675	0	-5.55379	-0.223104	0
437	0	5.27595	5.43321	-0.283394	0
438	0	0	0	-3	0
439	0	0	0	-3	0
441	271.534	197.848	-0.456494	7.85741	0
sly-miR390a-5p	1614.84	2611.59	0.693498	11.004	0
443	0	0	0	-3	0
444	2.87338	5.27595	0.84903	2.0087	0
445	0	0	0	-3	0
446	1173.77	957.584	-0.29365	10.0503	0
447	122.119	87.0531	-0.487721	6.68975	0
448	0	5.27595	5.43321	-0.283394	0
sly-miR6027-3p	9242.22	9288.3	0.00717549	13.1776	0
450	31.6072	18.4658	-0.771356	4.6022	0
451	89.0747	29.0177	-1.6139	5.67201	0
452	0	0	0	-3	0
453	7.18344	2.63797	-1.40334	2.16789	0
454	74.7078	42.2076	-0.821903	5.81465	0
455	35.9172	52.7595	0.553156	5.44819	0
456	17.2403	23.7418	0.458798	4.34753	0
458	28.7338	34.2936	0.25418	4.97803	0
459	2012.8	2205.35	0.131792	11.041	0
sly-miR6022	5058.58	5289.13	0.0642975	12.3367	0
461	73.2711	18.4658	-1.98111	5.20707	0
463	0	0	0	-3	0
464	0	0	0	-3	0
466	0	5.27595	5.43321	-0.283394	0
467	0	0	0	-3	0
468	0	0	0	-3	0
469	2188.08	1701.49	-0.362839	10.9141	0
471	0	0	0	-3	0
473	0	0	0	-3	0
sly-miR398a	96.2581	121.347	0.333768	6.75759	miRNA398a-3p
476	15.8036	23.7418	0.583385	4.28524	0
477	18.677	23.7418	0.34412	4.40487	0
478	0	0	0	-3	0
479	4.31007	2.63797	-0.682734	1.80759	0
sly-miR9478-3p	17.2403	26.3797	0.610045	4.42316	0
481	0	0	0	-3	0
482	0	0	0	-3	0
483	7.18344	10.5519	0.546855	3.14299	0
485	1.43669	5.27595	1.7901	1.53816	0
sly-miR171d	678.117	400.972	-0.75785	9.02673	0
487	0	0	0	-3	0
488	0	0	0	-3	0
489	2.87338	0	-4.58418	-0.707909	0
490	7.18344	18.4658	1.34695	3.54304	0
sly-miR9471a-3p	16529.1	19280.9	0.222165	14.1238	0
sly-miR9471b-3p	49291.4	53896.4	0.128854	15.6535	0
494	34.4805	18.4658	-0.896413	4.66472	0
497	0	0	0	-3	0
498	2.87338	5.27595	0.84903	2.0087	0
499	10.0568	13.1899	0.387042	3.54144	0
500	0	0	0	-3	0
501	0	0	0	-3	0
502	0	0	0	-3	0
sly-miR10539	7.18344	0	-5.86956	-0.0652179	0
504	0	2.63797	4.46622	-0.766889	0
506	18.677	34.2936	0.872308	4.66896	0
509	0	0	0	-3	0
511	47.4107	50.1215	0.0800102	5.61095	0
512	2074.58	1857.13	-0.159731	10.9388	0
513	0	5.27595	5.43321	-0.283394	0
515	8.62013	10.5519	0.287939	3.27245	0
517	0	0	0	-3	0
518	4.31007	23.7418	2.42797	3.36294	0
519	0	0	0	-3	0
521	228.434	150.364	-0.602901	7.53497	0
523	4.31007	0	-5.14896	-0.425522	0
524	7.18344	13.1899	0.865401	3.30226	0
525	10.0568	31.6557	1.64215	4.169	0
527	2.87338	65.9493	4.46184	3.8151	0
528	0	0	0	-3	0
529	647.947	469.559	-0.464462	9.10778	0
530	0	0	0	-3	0
531	0	0	0	-3	0
533	0	2.63797	4.46622	-0.766889	0
sly-miR827	7.18344	2.63797	-1.40334	2.16789	0
535	1.43669	7.91392	2.36389	1.82505	0
536	13872.7	11844.5	-0.228026	13.646	0
537	1021.49	4991.04	2.28853	11.1409	0
sly-miR6023	22.987	15.8278	-0.53483	4.26316	0
539	11.4935	13.1899	0.196613	3.63666	miRNA398
sly-miR169b	10.0568	7.91392	-0.340922	3.17746	0
sly-miR7981e	38.7906	102.881	1.40431	5.98443	0
sly-miR9477-5p	0	0	0	-3	0
sly-miR9473-3p	0	0	0	-3	0
sly-miR9470-5p	31.6072	36.9316	0.223786	5.09977	0
sly-miR9469-5p	0	0	0	-3	0
sly-miR482e-5p	347.679	2207.98	2.66647	9.77536	0
sly-miR9475-3p	53.1575	55.3974	0.0594092	5.76529	0
sly-miR7981b	11.4935	39.5696	1.77252	4.42461	0
sly-miR394-3p	12.9302	55.3974	2.08845	4.75078	0
sly-miR390b-3p	123.555	145.088	0.231561	7.06625	0
sly-miR9471a-5p	357.735	472.197	0.400374	8.68344	0
sly-miR1916	5.74675	10.5519	0.862628	2.98511	0
sly-miR164b-3p	2.87338	15.8278	2.41156	2.78996	0
sly-miR9469-3p	0	0	0	-3	0
sly-miR10540	0	0	0	-3	0
sly-miR156d-3p	158.036	216.314	0.452567	7.53153	0
sly-miR168a-3p	581.859	2297.67	1.9812	10.1754	0
sly-miR9477-3p	5.74675	0	-5.55379	-0.223104	0
sly-miR9479-3p	12.9302	23.7418	0.870378	4.14174	0
sly-miR9476-5p	127.865	153.002	0.258698	7.12924	0
sly-miR156e-3p	34.4805	60.6734	0.81303	5.51945	0
sly-miR482d-5p	25.8604	7.91392	-1.69263	3.85332	0
sly-miR10529	10.0568	15.8278	0.647817	3.67183	0
sly-miR390a-3p	428.133	688.511	0.68526	9.08497	0
sly-miR395b	71.8344	73.8632	0.0401119	6.18917	0
sly-miR10533	10.0568	15.8278	0.647817	3.67183	0
sly-miR168b-3p	1122.05	9285.66	3.04872	11.6564	0
sly-miR319a	10.0568	2.63797	-1.8817	2.40707	0
sly-miR530	31.6072	73.8632	1.22135	5.59855	0
sly-miR167b-3p	25.8604	474.835	4.19203	6.79565	0
sly-miR10535a	0	0	0	-3	0
sly-miR10542	10.0568	2.63797	-1.8817	2.40707	0
sly-miR397-3p	468.361	205.762	-1.18615	8.27878	0
sly-miR6027-5p	268.661	2147.31	2.99809	9.56936	0
sly-miR10536	14.3669	18.4658	0.359344	4.03685	0
sly-miR166c-5p	403.71	1065.74	1.40019	9.35772	0
sly-miR403-5p	2682.3	9430.75	1.81386	12.2962	0
sly-miR171c	288.774	382.506	0.405386	8.37712	0
sly-miR7981c	410.893	841.513	1.034	9.20006	0
sly-miR393	183.896	150.364	-0.290209	7.37862	0
sly-miR319d	0	0	0	-3	0
sly-miR164a-3p	27.2971	371.954	3.7622	6.65837	0
sly-miR7981a	7.18344	13.1899	0.865401	3.30226	0
sly-miR319c-5p	18.677	5.27595	-1.7996	3.33301	0
sly-miR10530	170.966	145.088	-0.236588	7.30033	0
sly-miR10528	693.921	844.151	0.282685	9.58023	0
sly-miR10541	1.43669	5.27595	1.7901	1.53816	0
sly-miR169c	8.62013	0	-6.12848	0.0642401	0
sly-miR5302b-3p	0	0	0	-3	0
sly-miR6024	35507.8	32887.6	-0.11059	15.0606	0
sly-miR9472-3p	2.87338	0	-4.58418	-0.707909	0
sly-miR9471b-5p	185.333	440.541	1.2486	8.15925	0
sly-miR9474-5p	25.8604	5.27595	-2.26642	3.56642	0
sly-miR9474-3p	1.43669	5.27595	1.7901	1.53816	0
sly-miR10538	277.281	195.21	-0.506048	7.86283	0
sly-miR169e-3p	3004.12	2677.54	-0.166024	11.4698	0
sly-miR477-3p	285.901	242.693	-0.236268	8.04187	0
sly-miR1917	2.87338	5.27595	0.84903	2.0087	0
sly-miR408	8.62013	79.1392	3.18012	4.71854	0
sly-miR399b	8.62013	10.5519	0.287939	3.27245	0
sly-miR171f	2295.83	4964.66	1.11264	11.7212	0
sly-miR9478-5p	0	2.63797	4.46622	-0.766889	0
sly-miR10532	679.554	1788.55	1.39596	10.1067	0
sly-miR9475-5p	228.434	147.726	-0.628415	7.52221	0
sly-miR10535b	0	0	0	-3	0
sly-miR171b-5p	54.5942	36.9316	-0.562315	5.49282	0
sly-miR7981f	106.315	163.554	0.620832	7.04431	0
sly-miR169f	666.624	596.182	-0.161088	9.30045	0
sly-miR5302a	0	0	0	-3	0
sly-miR396a-3p	6694.97	61266.9	3.19393	14.3059	0
sly-miR10531	11.4935	2.63797	-2.07213	2.50229	0

[truncated: 2 more sheets: WT-8Mt UP, WT-8Mt DOWN]
